# Supplementary material for: Unlocking nature’s treasure-chest: screening for oleaginous algae
Source: Sci Rep. 2015 Jul 23;5:9844. doi: 10.1038/srep09844 (PMC5378892; doi:10.1038/srep09844)
Supplement: Supplementary Information [file srep09844-s2.xls]

## Sheet: Strain information
No.	Accession	Phylum	Class	Genus	Species	Environment	Deg N	Min N	Sec N	Deg S	Min S	Sec S	Deg W	Min W	Sec W	Deg E	Min E	Sec E	Date	Name	Country of origin	Location	Further Notes
1	CCAP 4/1	Chlorophyta	Prasinophyceae	Pyramimonas	orientalis	unknown	51	5								0	45			Butcher	UK	possibly River Crouch as from Butcher
2	CCAP 11/34	Chlorophyta	Chlorophyceae	Dunaliella	primolecta	marine	50	22					4	8					1936	Gross	UK	off Plymouth, Devon, England
3	CCAP 19/1	Chlorophyta	Chlorophyceae	Dunaliella	maritima	marine	45	13	30							27	38	30	1938?	Lerche	Romania	Lacul Sarat, Romania
4	CCAP 19/4	Chlorophyta	Chlorophyceae	Dunaliella	bioculata	brackish													?	Mainx	Russia	salt lake, Soviet Union	Butcher, R.W. (1959) An undescribed species of Dunaliella from the Cambridge Collection of Algae. Hydrobiol.12:249-250
5	CCAP 19/6B	Chlorophyta	Chlorophyceae	Dunaliella	tertiolecta	brackish	59	29								10	32		1928	Foyn	Norway	Oslo Fjord, Norway
6	CCAP 19/7A	Chlorophyta	Chlorophyceae	Dunaliella	polymorpha	brackish	50	43	11				1	24	37				1960	Butcher	UK	Newtown Marsh, Isle of Wight, England
7	CCAP 19/8	Chlorophyta	Chlorophyceae	Dunaliella	quartolecta	marine	50	54					1	24					1953	Butcher	UK	Southampton, Hampshire, England
8	CCAP 19/9	Chlorophyta	Chlorophyceae	Dunaliella	quartolecta	brackish	51	43	23							0	44	23	1956	Butcher	UK	salt marsh, Northey Island, Essex, England
9	CCAP 19/12	Chlorophyta	Chlorophyceae	Dunaliella	salina	brackish	31	10								33	12		1976	Ginzburg	Egypt	North Sinai, Israel
10	CCAP 19/14	Chlorophyta	Chlorophyceae	Dunaliella	polymorpha	brackish	31	10								33	12		1976	Ginzburg	Egypt	North Sinai, Israel
11	CCAP 19/22	Chlorophyta	Chlorophyceae	Dunaliella	tertiolecta	marine	41	31					70	40					?	Pringsheim	USA	MA, Woods Hole
12	CCAP 19/27	Chlorophyta	Chlorophyceae	Dunaliella	tertiolecta	unknown	44	38					63	34					1959	Butcher	Canada	Halifax
13	CCAP 19/30	Chlorophyta	Chlorophyceae	Dunaliella	salina	marine	31	9								33	5		1976	Ben-Amotz & Avron	Egypt	salt pond, near Bardawil lagoon, North Sinai, Israel
14	CCAP 34/1F	Chlorophyta	Chlorophyceae	Haematococcus	pluvialis	pool on rocky beach above high tide	77									15			1951	Pringsheim	Spitzbergen	Spitzbergen
15	CCAP 34/2G	Chlorophyta	Chlorophyceae	Haematococcus	droebakensis	freshwater	51	10	43				1	49	34				1950	George	UK	Stonehenge, Wiltshire, England
16	CCAP 34/3	Chlorophyta	Chlorophyceae	Haematococcus	buetschlii	freshwater	59									23			1951	Droop	Finland	Storsundshaven, TvÃ¤rminne, Finland
17	CCAP 34/6	Chlorophyta	Chlorophyceae	Haematococcus	pluvialis	freshwater	59									23			1951	Droop	Finland	rain pool, Ostpicken Island, TvÃ¤rminne, Finland
18	CCAP 34/10	Chlorophyta	Chlorophyceae	Haematococcus	capensis	freshwater														Pringsheim	South Africa	South Africa
19	CCAP 66/6	Chlorophyta	Chlorodendrophyceae	Tetraselmis	verrucosa	brackish	52	58								0	52			Butcher	UK	salt marsh, Norfolk, England	Brackish; salt marsh, Wells, Norfolk, England, U.K.
20	CCAP 66/13	Chlorophyta	Chlorodendrophyceae	Tetraselmis	gracilis	brackish	55	14					1	32					1959	Butcher	UK	foul rock pool, Cresswell, Northumberland, England
21	CCAP 66/15	Chlorophyta	Chlorodendrophyceae	Tetraselmis	apiculata	brackish	53	7								0	27			Butcher	UK	salt marsh, Marine House, Lincolnshire, England
22	CCAP 66/16	Chlorophyta	Chlorodendrophyceae	Tetraselmis	striata	brackish	51	43					4	21						Butcher	UK	dry pool, Kidwelly Marsh, Carmarthen, Wales
23	CCAP 66/19C	Chlorophyta	Chlorodendrophyceae	Tetraselmis	inconspicua	brackish	51	29	68							0	13	33	1959	Butcher	UK	River Thames, Rainham, London, England	Orig. desig. `KTS1.BC 103/7'
24	CCAP 66/21A	Chlorophyta	Chlorodendrophyceae	Tetraselmis	chui	brackish	51	43								0	45		1958	Butcher	UK	River Blackwater, Essex, England
25	CCAP 66/22A	Chlorophyta	Chlorodendrophyceae	Tetraselmis	suecica	brackish	52	4								1	30		1959	Butcher	UK	River Alde, Suffolk, England
26	CCAP 66/60	Chlorophyta	Chlorodendrophyceae	Tetraselmis	sp.	marine	41	32					70	38					1982	Keller	USA	Oyster Pond, Falmouth, Massachusetts, USA
27	CCAP 66/62	Chlorophyta	Chlorodendrophyceae	Tetraselmis	sp.	marine	44	34					63	33					1987	Lewin	Canada	Herring Cove, Nova Scotia, Canada
28	CCAP 67/9	Chlorophyta	Prasinophyceae	Pyramimonas	disomata	brackish	51	57								1	5		1956	Butcher	UK	Erwarton Bay, River Stour, Suffolk, England
29	CCAP 67/18	Chlorophyta	Prasinophyceae	Pyramimonas	spinifera	brackish	51	41								0	45		1957	Butcher	UK	Mayland Creek, River Blackwater, Essex, England
30	CCAP 190/1	Chlorophyta	Prasinophyceae	Pycnococcus	provasolii	marine	38	19.5					69	34.5					1978	Murphy	UK	Atlantic Ocean, 300 miles east of Ocean City, Maryland, USA	Collected by Shapiro
31	CCAP 202/24	Chlorophyta	Chlorophyceae	Ankistrodesmus	marinus	marine	51	30	39							0	33	1		Butcher	UK	Holehaven, Canvey Island, Essex, England
32	CCAP 211/20	Chlorophyta	Trebouxiophyceae	Chlorella	stigmatophora	marine	54	5	5				4	45	30				1935	Parke	UK	off Port Erin, Isle of Man, British Isles
33	CCAP 211/21A	Chlorophyta	Trebouxiophyceae	Chlorella	vulgaris	brackish	51	38								0	45		1953	Butcher	UK	River Crouch, Althorne, Essex, England
34	CCAP 211/25	Chlorophyta	Trebouxiophyceae	Chlorella	salina	brackish	50						4						1964	Parke	UK	Henn Point, Tamar Estuary
35	CCAP 211/27	Chlorophyta	Trebouxiophyceae	Chloroidium	saccharophilum	marine	54	5					4	45						Collyer	UK	in cultures of a flagellate, Port Erin, Isle of Man, British Isles
36	CCAP 211/29A	Chlorophyta	Trebouxiophyceae	Chlorella	spaerckii	marine	53	17					3	49						Butcher	UK	shellfish tanks, Conwy, Wales
37	CCAP 211/53	Chlorophyta	Trebouxiophyceae	Chlorella	sp.	marine	56	27	16				3	26	34				1974	Turner	UK	pool, Dunstaffnage, Oban, Argyll, Scotland	Brackish water (salinity about 24‰), in bare rock crevice, 0.5-1m above upper limit of Pelvetia zone; Dunstaffnage, Oban, Argyll, Scotland, U.K.; 11.X.74
38	CCAP 211/75	Chlorophyta	Trebouxiophyceae	Chlorella	vulgaris	marine	56	3					5	28					1976	Turner	UK	bottom sample, Loch Linnhe, Argyll, Scotland	Brackish; bottom sediment sample from 70m depth, Loch Linnhe, Argyll, Scotland, U.K.; 00.III.76
39	CCAP 222/1A	Chlorophyta	Trebouxiophyceae	Dictyosphaerium	ehrenbergianum	freshwater	52	11								0	7		1940	Pringsheim	UK	pond, Cambridge, England
40	CCAP 222/1C	Chlorophyta	Trebouxiophyceae	Dictyosphaerium	ehrenbergianum	freshwater	54	21					2	56					1966	Jaworski	UK	Windermere, Cumbria, England
41	CCAP 222/2A	Chlorophyta	Trebouxiophyceae	Mucidosphaerium pulchellum	pulchellum	freshwater	49	53								2	18		1949	George	France	near Amiens, France
42	CCAP 222/2B	Chlorophyta	Trebouxiophyceae	Mucidosphaerium pulchellum	pulchellum	freshwater	44	38					63	35					1952	Lewin	Canada	Nova Scotia, Canada
43	CCAP 222/2C	Chlorophyta	Trebouxiophyceae	Mucidosphaerium pulchellum	pulchellum	freshwater														Bucka	Poland	Poland
44	CCAP 222/2D	Chlorophyta	Trebouxiophyceae	Heynigia	dictyosphaerioides	freshwater	54	21					2	56					1972	Jaworski	UK	Windermere, Cumbria, England
45	CCAP 222/3	Chlorophyta	Trebouxiophyceae	Dictyosphaerium	minutum	plant/lichen				60	41		45	38					1975	Broady	Antartica	Moss Epiphyte, Signy Island, South Orkney Islands, Antarctica (Broady)
46	CCAP 222/4	Chlorophyta	Trebouxiophyceae	Dictyosphaerium	tetrachotomum	freshwater	54	23					2	58					1984	Jaworski	UK	Blelham Tarn, Cumbria, England
47	CCAP 222/13	Chlorophyta	Trebouxiophyceae	Dictyosphaerium	sphagnale	freshwater	53	46								11	44		1986	Krienitz	Germany	Forest lake Großer Barschsee, Germany
48	CCAP 222/17	Chlorophyta	Trebouxiophyceae	Dictyosphaerium	pulchellum	freshwater				33	44					150	40		1981	Hegewald	Australia	Nepean River, Penrith, by Sydney, Australia
49	CCAP 233/2	Chlorophyta	Ulvophyceae	Halochlorococcum	marinum	marine	54	10								7	53		< 1983	Kornmann	Germany	from enrichment culture of a littoral alga, Helgoland, Germany,
50	CCAP 258/8	Chlorophyta	Trebouxiophyceae	Desmodesmus	elegans	marine	59	55								22	15		1982	Hegewald	Finland	Rock pool, Island Långskär, Tvärminne, Finland
51	CCAP 364/1	Chlorophyta	Chlorophyta incertae	Pseudostichococcus	monallantoides	marine	53	46								7	43		1951	Moewus		Spiekerary, Friesian Islands
52	CCAP 379/5	Chlorophyta	Trebouxiophyceae	Stichococcus	bacillaris	marine	50	21					4	8					1949	Parke	UK	off Plymouth, Devon, England	Marine; from near Knap Buoy; Plymouth Sound; Plymouth, Devon, England, U.K. Collected from 8m depth. 08/06/49
53	CCAP 379/35	Chlorophyta	Trebouxiophyceae	Stichococcus	bacillaris	marine	18	27	37				65	58	52					Lewin	Puerto Rico	Pinones beach, Puerto Rico
54	CCAP 807/1	Chlorophyta	Trebouxiophyceae	Botryococcus	braunii	freshwater	52	13	27							0	2	28	1950	Droop	UK	brick pits, Madingley, Cambridge, England
55	CCAP 807/2	Chlorophyta	Trebouxiophyceae	Botryococcus	braunii	freshwater	54	27					3	1					1984	Jaworski	UK	Grasmere, Cumbria, England
56	CCAP 810/1	Ochrophyta	Eustigmatophyceae	Chlorobotrys	regularis	freshwater													1967	Hibberd	UK	Yorkshire, England
57	CCAP 848/1	Ochrophyta	Eustigmatophyceae	Monodopsis	subterranea	freshwater	41	33					72	54					1949	Lewin	USA	rock surface, river at Marion, Connecticut, USA
58	CCAP 849/1	Ochrophyta	Eustigmatophyceae	Nannochloropsis	oculata	marine	55	47	5				4	55	45				1953	Droop	UK	Skate Point, Isle of Cumbrae, Scotland
59	CCAP 849/2	Ochrophyta	Eustigmatophyceae	Nannochloropsis	salina	marine	55	47	5				4	55	45				1965	Droop	UK	rock pool, Skate Point, Isle of Cumbrae, Scotland
60	CCAP 849/3	Ochrophyta	Eustigmatophyceae	Nannochloropsis	salina	marine	55	47	5				4	55	45				1965	Droop	UK	rock pool, Skate Point, Isle of Cumbrae, Scotland
61	CCAP 849/4	Ochrophyta	Eustigmatophyceae	Nannochloropsis	salina	marine	55	47	5				4	55	45				1965	Droop	UK	rock pool, Skate Point, Isle of Cumbrae, Scotland
62	CCAP 849/5	Ochrophyta	Eustigmatophyceae	Nannochloropsis	gaditana	marine	36	29					6	13					<1977	Lubian	Spain	Cadiz Bay, Cadiz, Spain
63	CCAP 849/6	Ochrophyta	Eustigmatophyceae	Nannochloropsis	gaditana	marine	40	40					73	18					1952	Ryther	USA	Great South Bay, Long Island, New York, USA
64	CCAP 849/7	Ochrophyta	Eustigmatophyceae	Nannochloropsis	oculata	marine	36	48								10	12		1968	Stirn	Tunisia	Lake of Tunis, Tunisia
65	CCAP 849/8	Ochrophyta	Eustigmatophyceae	Nannochloropsis	oceanica	marine	36	3								120	20			Li-Ming Ren	China	Qingdao, China
66	CCAP 849/9	Ochrophyta	Eustigmatophyceae	Nannochloropsis	oceanica	marine														Kitajima	Japan	Japan
67	CCAP 849/10	Ochrophyta	Eustigmatophyceae	Nannochloropsis	oceanica	marine													2004	Sandnes	Norway	unknown, came from Norwegian fish farm
68	CCAP 211/46	Ochrophyta	Eustigmatophyceae	Nannochloropsis	oceanica	marine	29	20								48	6				Kuwait	Unknown. Material obtained from Institute for Scientific Research, Kuwait
69	CCAP 211/78	Ochrophyta	Eustigmatophyceae	Nannochloropsis	oceanica	marine															?
70	CCAP 860/5	Ochrophyta	Eustigmatophyceae	Eustigmatos	vischeri	freshwater	35	25								112	4		<1977	Adamson	USA	swimming pool, Phoenix area, Arizona, USA
71	CCAP 860/7	Ochrophyta	Eustigmatophyceae	Eustigmatos	vischeri	freshwater	47	27								12	15		1975	Trenkwalder	Austria	Brixen, Austria
72	CCAP 887/2B	Ochrophyta	Eustigmatophyceae	Vischeria	stellata	freshwater													<1925	Chodat	Switzerland	Switzerland
73	CCAP 904/1	Haptophyta	Coccolithophyceae	Pleurochrysis	dentata	unknown													<1956	Provasoli?	?
74	CCAP 909/1	Ochrophyta	Chrysophyceae	Chromulina	ochromonoides	brackish	51	36								0	52		1959	Butcher	UK	River Roach, Essex, England
75	CCAP 913/2	Haptophyta	Coccolithophyceae	Pleurochrysis	pseudoroscoffensis	marine	50	2					4	22					1957	Parke	UK	Station E1, English Channel 10m depth
76	CCAP 914/1	Haptophyta	Pavlovophyceae	Diacronema	vlkianum	marine	50	44					1	9					1961	Parke	UK	sea water, Ryde, Isle of Wight, England
77	CCAP 918/1	Haptophyta	Isochrysidaceae	Chrysotila	lamellosa	brackish	51	29	4				0	9	44				1966	Jowett	UK	rock surface, Chelsea Physic Garden, London, England
78	CCAP 927/1	Haptophyta	Isochrysidaceae	Isochrysis	galbana	marine	54	5					4	46					1938	Parke	UK	Port Erin, Isle of Man
79	CCAP 927/12	Haptophyta	Isochrysidaceae	Isochrysis	sp.	brackish	51	37								1	3		1960	Butcher	UK	River Stour, Manningtree, Essex, England
80	CCAP 927/14	Haptophyta	Isochrysidaceae	Tisochrysis	lutea	marine				14.87			148.68						1977	Haines	Tahiti	Tahiti, Society Islands
81	CCAP 931/7	Haptophyta	Pavlovophyceae	Diacronema	lutheri	brackish	55	45	2				4	55	57				1976	Droop	UK	pools, near pier, Millport, Isle of Cumbrae, Scotland	Salinity of sample 25‰
82	CCAP 932/1	Haptophyta	Coccolithophyceae	Ochrosphaera	neapolitana	marine		50	14				3	45					1957	Adams	UK	Oxpoint, Salcombe, Devon
83	CCAP 933/25	Ochrophyta	Chrysophyceae	Ochromonas	villosa	brackish	50	41					1	4					1959	Butcher	UK	Spartina ditch, Bembridge, Isle of Wight, England
84	CCAP 940/1B	Haptophyta	Pavlovophyceae	Pavlova	gyrans	brackish		50	5				5	8					<1951	Knight-Jones/Butcher	UK	Helford River, nr. Falmouth, Cornwall, England
85	CCAP 940/2	Haptophyta	Pavlovophyceae	Pavlova	pinguis	marine		32	58				16	54					1966	Green	Madeira	near Madeira, Atlantic Ocean
86	CCAP 940/3	Haptophyta	Pavlovophyceae	Pavlova	salina	marine		50	23				4	18					1967	van der Veer	UK	salt marsh, Polbathick, St. Germans, Cornwall, England
87	CCAP 941/1A	Ochrophyta	Dictyochophyceae	Pedinella	marina	brackish	51	37								1	3			Butcher	UK	River Stour, Manningtree, Essex, England
88	CCAP 941/3	Ochrophyta	Dictyochophyceae	Pedinella	sp.	brackish	51	42								0	42		1959	Butcher	UK	Sampsons Creek, River Blackwater, Essex, England
89	CCAP 944/2	Haptophyta	Coccolithophyceae	Pleurochrysis	dentata	unknown															?
90	CCAP 946/4	Haptophyta	Coccolithophyceae	Prymnesium	parvum	brackish	50	39	12				2	36	26				1976	Hibberd	UK	west end of Fleet, Dorset, England
91	CCAP 946/6	Haptophyta	Coccolithophyceae	Prymnesium	parvum	marine	55	45	2				4	55	57				1953	Droop	UK	pool, near Pier, Millport, Isle of Cumbrae, Scotland
92	CCAP 949/1	Haptophyta	Isochrysidaceae	Isochrysis	galbana	brackish	37	18					76	31						Ott	USA	York River Estuary, Chesapeake Bay, Virginia, USA
93	CCAP 950/1	Ochrophyta	Dictyochophyceae	Rhizochromulina	marina	marine	43	16	49							5	20	56	1968	Chretiennot-Dinet	France	supralittoral pool, near Marseille, France	Supralittoral pool, western sideof the Iles d'Endoume, near Marseille, France; 1968 Water temperature at time of collection was 26o C
94	CCAP 961/3	Haptophyta	Coccolithophyceae	Pleurochrysis	pseudoroscoffensis	marine	55	45	2				4	55	57				1953	Droop	UK	pools, near Pier, Millport, Isle of Cumbrae, Scotland
95	CCAP 961/4	Haptophyta	Coccolithophyceae	Pleurochrysis	carterae	unknown														von Stosch	?
96	CCAP 978/8	Cryptophyta	Cryptophyceae	Chroomonas	placoidea	marine	54	30					0	40						Butcher	UK	Salts End, Whitby,Yorkshire, England
97	CCAP 981/1	Glaucophyta	Glaucophyceae	Cyanophora	paradoxa	freshwater													1943	Pringsheim	UK	plankton in alkaline water, England
98	CCAP 995/2	Cryptophyta	Cryptophyceae	Rhinomonas	reticulata	marine	54	10								7	53			unknown	Germany	Possibly Heligoland
99	CCAP 1001/3	Ochrophyta	Bacillariophyceae	Amphora	sp.	marine	56.42	42					5.52						2006	Andersen	UK	Crinan Harbour, near Oban, Scotland, UK, 56.4200N, 5.5200W (approx)
100	CCAP 1009/4	Ochrophyta	Bacillariophyceae	Asterionellopsis	glacialis	marine	56	27	12				5	26	11				2008	Rad Menendez	UK	Dunstaffnage Pontoon, Oban, Scotland
101	CCAP 1010/3	Ochrophyta	Bacillariophyceae	Chaetoceros	sp.	marine	21.5						157.833							Law	USA	Oceanic Institute, Hawaii, USA (very approx.)
102	CCAP 1010/6	Ochrophyta	Bacillariophyceae	Chaetoceros	debilis	marine	50	36					2	27					1990	Gardner	UK	Weymouth, Dorset, England
103	CCAP 1010/10	Ochrophyta	Bacillariophyceae	Chaetoceros	sp.	marine				63	15		58	20						Schwarz		Bransfield Strait, 63~15 S, 58~20 W
104	CCAP 1010/11	Ochrophyta	Bacillariophyceae	Chaetoceros	calcitrans	marine	35	38								139	51		1960	Umebayash	Japan	Urayasu, Chiba Prefecture, Japan
105	CCAP 1010/12	Ochrophyta	Bacillariophyceae	Chaetoceros	curvisetus	marine	56	32	5				5	19	40				2004	Campbell	UK	Barcaldine, Loch Creran, Argyll, Scotland, 56 32'05 N, 05 19'40 W
106	CCAP 1010/15	Ochrophyta	Bacillariophyceae	Attheya	sp.	marine	78	58	399							6	42	65	2006	Brennan	Artic	Arctic, 78~58.399 N, 6~42.65 E
107	CCAP 1010/16	Ochrophyta	Bacillariophyceae	Chaetoceros	sp.	marine	54	10								7	53		1986	Von Stosch	Germany	Helgoland
108	CCAP 1017/2	Ochrophyta	Bacillariophyceae	Cylindrotheca	fusiformis	marine	41.525						70.6736						1958	Watson	USA	41~5250N 70~6736W, Woods Hole, Massachusetts, USA
109	CCAP 1017/7	Ochrophyta	Bacillariophyceae	Cylindrotheca	sp.	marine	53	47					3	3					2005	Brennan	UK	Blackpool beach, Lancashire, UK
110	CCAP 1022/3	Ochrophyta	Bacillariophyceae	Ditylum	brightwellii	marine	56	28					5	30					2003	Campbell	UK	LY1, Lynn of Lorne, Argyll, Scotland, 56~28 N 5~30 W
111	CCAP 1023/1	Ochrophyta	Bacillariophyceae	Fragilariopsis	cylindrus	marine				64.08			48.7033							Fryxell	Indian ocean	Islas Orcadas Cruise, Station 12, Indian ocean, 64.0800S, 48.7033W
112	CCAP 1026/2	Ochrophyta	Bacillariophyceae	Extubocellulus	spinifer	marine														von Stosch	?		Extubocellulus spinifer (Hargreaves & Guillard) Hasle, Stosch & Syvertsen 1983: 70, fig. 13; figs 362-390
113	CCAP 1027/1	Ochrophyta	Bacillariophyceae	Grammatophora	marina	marine	55	1								8	26		1952	von Stosch	Germany	List/Stylt, Germany	Original publication: Hasle, G.R., Stosch, H.A. von & Syvertsen, E.E. (1983). Cymatosiraceae, a new diatom family. Bacillaria 6: 9-156.
114	CCAP 1029/18	Ochrophyta	Bacillariophyceae	Fragilaria	striatula	marine	52	54					3	60					1990	Gardner	UK	River Dyfi, Gwynedd, Wales
115	CCAP 1048/6	Ochrophyta	Bacillariophyceae	Melosira	nummuloides	marine	50	22					4	8					1982	Medlin	UK	shore, Plymouth, Devon, England
116	CCAP 1050/8	Ochrophyta	Bacillariophyceae	Navicula	hanseni	marine	51	28					2	48					1984	Medlin	UK	Portishead, Bristol, England
117	CCAP 1050/9	Ochrophyta	Bacillariophyceae	Navicula	pelliculosa	marine	41	24					70	37					1956	Guillard	USA	oyster pond, Martha's Vineyard, Massachusetts, USA
118	CCAP 1050/10	Ochrophyta	Bacillariophyceae	Navicula	salinicola	marine	37.81						122.478							Lewin	USA	tidal pool, San Francisco, California, USA
119	CCAP 1052/12	Ochrophyta	Bacillariophyceae	Nitzschia	ovalis															Maestrini?	?	unknown
120	CCAP 1052/18	Ochrophyta	Bacillariophyceae	Nitzschia	epithemoides	marine	51	28					2	48					1984	Medlin	UK	Portishead, Bristol, England
121	CCAP 1054/1	Ochrophyta	Bacillariophyceae	Odontella	aurita	marine	31	12								29	54		1983	Medlin	Egypt	beachfront sample, Alexandria, Egypt
122	CCAP 1054/4	Ochrophyta	Bacillariophyceae	Odontella	mobiliensis	marine	56	27	36				5	22	19				2008	Rad Menendez	UK	Station C3, Loch Creran, Argyll, Scotland, 56:27:36N, 5:22:19W
123	CCAP 1059/2	Ochrophyta	Bacillariophyceae	Paralia	sulcata	marine	56	31.47					5	20.97					2005	Campbell	UK	Loch Creran, Argyll, Scotland, 56 31.47N, 05 20.97W
124	CCAP 1060/2	Ochrophyta	Bacillariophyceae	Porosira	glacialis	marine	56	59					38	51					1992	unknown	S. Atlantic	Scotia Sea, South Atlantic, 56~59 S, 38~51 W
125	CCAP 1060/3	Ochrophyta	Bacillariophyceae	Porosira	pseudodenticulata	marine				63	15		58	20						Baumann		Bransfield Strait, 63~15 S, 58~20 W
126	CCAP 1060/4	Ochrophyta	Bacillariophyceae	Porosira	pseudodenticulata	marine				53	53	774	38	2	399				2005	Campbell	UK, South Georgia	South Georgia
127	CCAP 1070/2	Ochrophyta	Bacillariophyceae	Cyclotella	cryptica	brackish	41	21					70	39					1969	White	USA	West Tisbury Great Pond, Martha's Vineyard, Massachussetts, USA
128	CCAP 1074/1	Ochrophyta	Bacillariophyceae	Stephanopyxis	turris	marine	56	28					5	30					2002	Fehling	UK	LY1, Lynne of Lorn
129	CCAP 1074/3	Ochrophyta	Bacillariophyceae	Stephanopyxis	palmeriana	marine	55	1								8	26		1964	Drebes		List/Stylt,
130	CCAP 1074/5	Ochrophyta	Bacillariophyceae	Stephanopyxis	turris	marine	54	10								7	53		1953	von Stosch	Germany	Helgoland
131	CCAP 1075/1	Ochrophyta	Bacillariophyceae	Stellarima	microtrias	marine				63	15		58	20						Schwarz		Bransfield Strait, 63~15 S, 58~20 W
132	CCAP 1077/5	Ochrophyta	Bacillariophyceae	Skeletonema	marinoi	marine	41.2264						73.0639						<1956	Guillard	USA	Long Island Sound, Milford Harbour, Connecticut, USA
133	CCAP 1077/7	Ochrophyta	Bacillariophyceae	Skeletonema	pseudocostatum	marine	31	12								29	54		1983	Medlin	Egypt	beachfront, Alexandria, Egypt
134	CCAP 1078/1	Ochrophyta	Bacillariophyceae	Stauroneis	simulans	marine													1985	Medlin	UK	Plymouth, Devon, England
135	CCAP 1084/2	Ochrophyta	Bacillariophyceae	Thalassionema	nitzschioides	marine	56	26					5	26					2008	Rad Menendez	UK	net sample, Pontoon, Dunstaffnage, near Oban, Scotland, 56 26 N, 5 26 W
136	CCAP 1085/1	Ochrophyta	Bacillariophyceae	Thalassiosira	weissflogii	marine	52	34								1	44		1975	Belcher	UK	Gorleston-on-Sea, Norfolk, England
137	CCAP 1085/3	Ochrophyta	Bacillariophyceae	Chaetoceros	simplex	marine															UK	Was supplied by Alan Berry from his Oyster Hatchery, Knapdale.	Supplied by Alan Berry from his Oyster Hatchery, Knapdale.
138	CCAP 1085/6	Ochrophyta	Bacillariophyceae	Thalassiosira	eccentrica	marine	53	32	0				5	19	64				1993	Harris	UK	Loch Creran, Argyll, Scotland
139	CCAP 1085/8	Ochrophyta	Bacillariophyceae	Thalassiosira	minima	marine	53	32	0				5	19	64				1993	Harris	UK	Loch Creran, Argyll, Scotland
140	CCAP 1085/10	Ochrophyta	Bacillariophyceae	Thalassiosira	tumida	marine				63	15		58	20						Baumann		Bransfield Strait, 63~15 S, 58~20 W
141	CCAP 1085/12	Ochrophyta	Bacillariophyceae	Thalassiosira	pseudonana	marine	40.756						72.82						1958	Guillard	USA	Moriches Bay, Forge River, Long Island, New York, USA
142	CCAP 1085/18	Ochrophyta	Bacillariophyceae	Thalassiosira	weissflogii	marine	19.575						155.999						1985	York	USA	King Kalakaua's Fishpond, Kahaluu, Hawaii, USA, 19.5750N, 155.9990W
143	CCAP 1085/19	Ochrophyta	Bacillariophyceae	Thalassiosira	punctigera	marine	56	26					5	26					2008	Rad Menendez	UK	net sample, Pontoon, Dunstaffnage, near Oban, Scotland, 56 26 N, 5 26 W
144	CCAP 1085/20	Ochrophyta	Bacillariophyceae	Thalassiosira	rotula	marine	56	26					5	26					2008	Rad Menendez	UK	net sample, Pontoon, Dunstaffnage, near Oban, Scotland, 56 26 N; 5 26 W
145	CCAP 1085/21	Ochrophyta	Bacillariophyceae	Thalassiosira	rotula	marine	40	49								14	15		2008	Di Prisco	Italy	Gulf of Naples, South Thyrrenian, Mediterranean Sea Italy, Marechiara, SZN long term sampling station 40 ~49' N, 14~ 15' E
146	CCAP 1085/22	Ochrophyta	Bacillariophyceae	Thalassiosira	rotula	marine	40	49								14	15		2008	Di Prisco	Italy	Gulf of Naples, South Thyrrenian, Mediterranean Sea Italy, Marechiara, SZN long term sampling station 40 ~49' N, 14~ 15' E
147	CCAP 1095/1	Ochrophyta	Bacillariophyceae	Achnanthes	sp.	marine	55	44	58				4	54	20				1996	Beveridge	UK	pier at UCMB, Millport, Scotland
148	CCAP 1095/2	Ochrophyta	Bacillariophyceae	Achnanthes	sp.	marine	55	1								8	26		1952	Wenderoth	Germany	List/Stylt, Germany
149	CCAP 1102/3	Dinophyta	Dinophyceae	Amphidinium	carterae	brackish	51	52								1	17			Butcher	UK	ditch, The Naze, Hamford Water, Essex, England
150	CCAP 1102/6	Dinophyta	Dinophyceae	Amphidinium	operculatum	unknown																received from Maestrini 1981
151	CCAP 1116/3	Dinophyta	Dinophyceae	Kryptoperidinium	foliaceum	brackish	37	18					76	31						Ott	USA	estuary, York River, Chesapeake Bay, Virginia, USA
152	CCAP 1118/1	Dinophyta	Dinophyceae	Gonyaulax	spinifera	marine	56	26					5	26					2001	Green	UK	net sample, Pontoon, Dunstaffnage, Argyll, UK
153	CCAP 1118/2	Dinophyta	Dinophyceae	Gonyaulax	spinifera	marine	56	28					5	30					2003	Hart& Green	UK	LY1
154	CCAP 1121/2	Dinophyta	Dinophyceae	Lingulodinium	polyedrum	marine	56	31					5	20						Hallett	UK	Loch Creran, Argyll, Scotland
155	CCAP 1125/1	Dinophyta	Dinophyceae	Heterocapsa	triquetra	marine	50	23					4	14					1957	Adams	UK	St Germans River, Tamar Estuary, Cornwall, England
156	CCAP 1134/1	Dinophyta	Dinophyceae	Scrippsiella	trochoidea	marine	50	15					4	13					1949	Parke	UK	off Plymouth, Devon, England
157	CCAP 1134/8	Dinophyta	Dinophyceae	Scrippsiella	trochoidea	marine	56	28					5	30					2003	Hart& Green	UK	LY1
158	CCAP 1134/9	Dinophyta	Dinophyceae	Scrippsiella	trochoidea	marine	56	31					5	20					2005	Hart& Green	UK	Loch Creran, Scotland
159	CCAP 1136/17	Dinophyta	Dinophyceae	Prorocentrum	micans	marine	56	31					5	20					2005	Hart& Green	UK	Loch Creran, Scotland
160	CCAP 1136/18	Dinophyta	Dinophyceae	Prorocentrum	micans	marine	56	28					5	30					2003	hart& Green	UK	LY1, Lynn of Lorne, Argyll, Scotland, 56~28 N 5~30 W
161	CCAP 1346/1	Rhodophyta	Rhodellophyceae	Neorhodella	cyanea	marine	43	46								7	30		1980	Billard & Fresnel	France	Port of Menton, France, Mediterranean Sea 43~ 46 N; 7~ 30 E
162	CCAP 1361/2	Rhodophyta	Bangiophyceae	Bangia	atropurpurea	freshwater	41	38					82	50					1973	Ott	USA	S. Bass Island, Lake Erie, Ohio, USA
163	CCAP 1363/4	Rhodophyta	Compsopogonophyceae	Compsopogon	coeruleus	slightly brackish	30	61					90	10					1964	Ott	USA	on grass, Lake Pontchartrain, Louisiana, USA
164	CCAP 1364/1	Rhodophyta	Stylonematophyceae	Chroodactylon	ornatum	marine	42	34								8	45		1984	Lamproye	France	Calvi, Corsica, France
165	CCAP 1380/1A	Rhodophyta	Porphyridiophyceae	Porphyridium	purpureum	brackish	47	33								7	35		1947	Vischer	Switzerland	wet shaded tuff, Basel, Switzerland
166	CCAP 1380/3	Rhodophyta	Porphyridiophyceae	Porphyridium	purpureum	marine	50	23					3	30					1953	Droop	UK	raft in Brixham Harbour, Devon, England
167	CCAP 1380/10	Rhodophyta	Porphyridiophyceae	Porphyridium	marinum	marine	36	56	56				122	3	55				1979	West	USA	marine aquarium, University of California Santa Cruz, USA
168	CCAP 1383/1	Rhodophyta	Stylonematophyceae	Purpureofilum	apyrenoidigerum	marine				28	25					153	34		2002	West	Australia	on mangrove in estuarine creek, Mooball Creek, NSW, Australia, 28~25 S, 153~34 E
169	CCAP 1388/2	Rhodophyta	Rhodellophyceae	Rhodella	maculata	marine	51	31								0	43		1966	Droop & Turner	UK	sand, Southend-on-Sea, Essex, England
170	CCAP 1388/4	Rhodophyta	Rhodellophyceae	Rhodella	sp.	brackish				36	53					149	54		2000	West	Australia	estuarine mud, on Bostrychia moritziana, Merimbula, NSW, Australia, 036~53 S, 149~54 E
171	CCAP 1388/5	Rhodophyta	Rhodellophyceae	Rhodella	violacea	marine															?	unknown	From Marburg, perhaps isolated in Heligoland or Stilt
172	CCAP 1388/6	Rhodophyta	Rhodellophyceae	Rhodella	violacea	slightly brackish	56	36								16	25		2004	Eggert	Sweden	Öland Island, Baltic Sea, Sweden
173	CCAP 1393/1	Rhodophyta	Porphyridiophyceae	Timspurckia	oligopyrenoides	brackish				37	49					144	53		1998	West	Australia	estuarine mud, Stony Creek Backwash, Williamstown, Victoria, Australia, 37~49 S, 144~53 E
174	CCAP 1960/3	Chlorophyta	Nephroselmidophyceae	Nephroselmis	rotunda	brackish	50	21					4	9					1950	Parke	UK	King William Point, Tamar Estuary, Cornwall, England
175	CCAP 1965/1	Chlorophyta	Mamiellophyceae	Mantoniella	squamata	marine	52	58								0	39		1951	George	UK	salt marsh, Brancaster, Norfolk, England
