# Supplementary material for: Unlocking nature’s treasure-chest: screening for oleaginous algae
Source: Sci Rep. 2015 Jul 23;5:9844. doi: 10.1038/srep09844 (PMC5378892; doi:10.1038/srep09844)
Supplement: Supplementary Information [file srep09844-s3.xls]

## Sheet: Primary screen
No.	Accession	Phylum	Class	Genus	Species	Growth in primary screen
1	CCAP 4/1	Chlorophyta	Prasinophyceae	Pyramimonas	orientalis	-
2	CCAP 11/34	Chlorophyta	Chlorophyceae	Dunaliella	primolecta	+
3	CCAP 19/1	Chlorophyta	Chlorophyceae	Dunaliella	maritima	+
4	CCAP 19/4	Chlorophyta	Chlorophyceae	Dunaliella	bioculata	+
5	CCAP 19/6B	Chlorophyta	Chlorophyceae	Dunaliella	tertiolecta	+
6	CCAP 19/7A	Chlorophyta	Chlorophyceae	Dunaliella	polymorpha	+
7	CCAP 19/8	Chlorophyta	Chlorophyceae	Dunaliella	quartolecta	+
8	CCAP 19/9	Chlorophyta	Chlorophyceae	Dunaliella	parva	+
9	CCAP 19/12	Chlorophyta	Chlorophyceae	Dunaliella	salina	+
10	CCAP 19/14	Chlorophyta	Chlorophyceae	Dunaliella	polymorpha	+
11	CCAP 19/22	Chlorophyta	Chlorophyceae	Dunaliella	tertiolecta	+
12	CCAP 19/27	Chlorophyta	Chlorophyceae	Dunaliella	tertiolecta	+
13	CCAP 19/30	Chlorophyta	Chlorophyceae	Dunaliella	salina	+
14	CCAP 34/1F	Chlorophyta	Chlorophyceae	Haematococcus	pluvialis	+
15	CCAP 34/2G	Chlorophyta	Chlorophyceae	Haematococcus	droebakensis	-
16	CCAP 34/3	Chlorophyta	Chlorophyceae	Haematococcus	buetschlii	-
17	CCAP 34/6	Chlorophyta	Chlorophyceae	Haematococcus	pluvialis	+
18	CCAP 34/10	Chlorophyta	Chlorophyceae	Haematococcus	capensis	-
19	CCAP 66/6	Chlorophyta	Chlorodendrophyceae	Tetraselmis	verrucosa	+
20	CCAP 66/13	Chlorophyta	Chlorodendrophyceae	Tetraselmis	gracilis	+
21	CCAP 66/15	Chlorophyta	Chlorodendrophyceae	Tetraselmis	apiculata	+
22	CCAP 66/16	Chlorophyta	Chlorodendrophyceae	Tetraselmis	striata	+
23	CCAP 66/19C	Chlorophyta	Chlorodendrophyceae	Tetraselmis	inconspicua	+
24	CCAP 66/21A	Chlorophyta	Chlorodendrophyceae	Tetraselmis	chui	+
25	CCAP 66/22A	Chlorophyta	Chlorodendrophyceae	Tetraselmis	suecica	-
26	CCAP 66/60	Chlorophyta	Chlorodendrophyceae	Tetraselmis	sp.	+
27	CCAP 66/62	Chlorophyta	Chlorodendrophyceae	Tetraselmis	sp.	+
28	CCAP 67/9	Chlorophyta	Prasinophyceae	Pyramimonas	disomata	-
29	CCAP 67/18	Chlorophyta	Prasinophyceae	Pyramimonas	spinifera	+
30	CCAP 190/1	Chlorophyta	Prasinophyceae	Pycnococcus	provasolii	+
31	CCAP 202/24	Chlorophyta	Chlorophyceae	Ankistrodesmus	marinus	-
32	CCAP 211/20	Chlorophyta	Trebouxiophyceae	Chlorella	stigmatophora	+
33	CCAP 211/21A	Chlorophyta	Trebouxiophyceae	Chlorella	vulgaris	+
34	CCAP 211/25	Chlorophyta	Trebouxiophyceae	Chlorella	salina	-
35	CCAP 211/27	Chlorophyta	Trebouxiophyceae	Chloroidium	saccharophilum	+
36	CCAP 211/29A	Chlorophyta	Trebouxiophyceae	Chlorella	spaerckii	+
37	CCAP 211/53	Chlorophyta	Trebouxiophyceae	Chlorella	sp.	+
38	CCAP 211/75	Chlorophyta	Trebouxiophyceae	Chlorella	vulgaris	+
39	CCAP 222/1A	Chlorophyta	Trebouxiophyceae	Dictyosphaerium	ehrenbergianum	+
40	CCAP 222/1C	Chlorophyta	Trebouxiophyceae	Dictyosphaerium	ehrenbergianum	+
41	CCAP 222/2A	Chlorophyta	Trebouxiophyceae	Mucidosphaerium	pulchellum	+
42	CCAP 222/2B	Chlorophyta	Trebouxiophyceae	Mucidosphaerium	pulchellum	+
43	CCAP 222/2C	Chlorophyta	Trebouxiophyceae	Mucidosphaerium	pulchellum	+
44	CCAP 222/2D	Chlorophyta	Trebouxiophyceae	Heynigia	dictyosphaerioides	+
45	CCAP 222/3	Chlorophyta	Trebouxiophyceae	Dictyosphaerium	minutum	-
46	CCAP 222/4	Chlorophyta	Trebouxiophyceae	Dictyosphaerium	tetrachotomum	+
47	CCAP 222/13	Chlorophyta	Trebouxiophyceae	Dictyosphaerium	sphagnale	+
48	CCAP 222/17	Chlorophyta	Trebouxiophyceae	Dictyosphaerium	pulchellum	-
49	CCAP 233/2	Chlorophyta	Ulvophyceae	Halochlorococcum	marinum	-
50	CCAP 258/8	Chlorophyta	Trebouxiophyceae	Desmodesmus	elegans	+
51	CCAP 364/1	Chlorophyta	Chlorophyta incertae	Pseudostichococcus	monallantoides	+
52	CCAP 379/5	Chlorophyta	Trebouxiophyceae	Stichococcus	bacillaris	+
53	CCAP 379/35	Chlorophyta	Trebouxiophyceae	Stichococcus	bacillaris	+
54	CCAP 807/1	Chlorophyta	Trebouxiophyceae	Botryococcus	braunii	-
55	CCAP 807/2	Chlorophyta	Trebouxiophyceae	Botryococcus	braunii	-
56	CCAP 810/1	Ochrophyta	Eustigmatophyceae	Chlorobotrys	regularis	-
57	CCAP 848/1	Ochrophyta	Eustigmatophyceae	Monodopsis	subterranea	+
58	CCAP 849/1	Ochrophyta	Eustigmatophyceae	Nannochloropsis	oculata	+
59	CCAP 849/2	Ochrophyta	Eustigmatophyceae	Nannochloropsis	salina	+
60	CCAP 849/3	Ochrophyta	Eustigmatophyceae	Nannochloropsis	salina	+
61	CCAP 849/4	Ochrophyta	Eustigmatophyceae	Nannochloropsis	salina	+
62	CCAP 849/5	Ochrophyta	Eustigmatophyceae	Nannochloropsis	gaditana	+
63	CCAP 849/6	Ochrophyta	Eustigmatophyceae	Nannochloropsis	gaditana	+
64	CCAP 849/7	Ochrophyta	Eustigmatophyceae	Nannochloropsis	oculata	+
65	CCAP 849/8	Ochrophyta	Eustigmatophyceae	Nannochloropsis	oceanica	+
66	CCAP 849/9	Ochrophyta	Eustigmatophyceae	Nannochloropsis	oceanica	+
67	CCAP 849/10	Ochrophyta	Eustigmatophyceae	Nannochloropsis	oceanica	+
68	CCAP 211/46	Ochrophyta	Eustigmatophyceae	Nannochloropsis	oceanica	+
69	CCAP 211/78	Ochrophyta	Eustigmatophyceae	Nannochloropsis	oceanica	+
70	CCAP 860/5	Ochrophyta	Eustigmatophyceae	Eustigmatos	vischeri	-
71	CCAP 860/7	Ochrophyta	Eustigmatophyceae	Eustigmatos	vischeri	+
72	CCAP 887/2B	Ochrophyta	Eustigmatophyceae	Vischeria	stellata	-
73	CCAP 904/1	Haptophyta	Coccolithophyceae	Pleurochrysis	dentata	+
74	CCAP 909/1	Ochrophyta	Chrysophyceae	Chromulina	ochromonoides	+
75	CCAP 913/2	Haptophyta	Coccolithophyceae	Pleurochrysis	pseudoroscoffensis	+
76	CCAP 914/1	Haptophyta	Pavlovophyceae	Diacronema	vlkianum	+
77	CCAP 918/1	Haptophyta	Isochrysidaceae	Chrysotila	lamellosa	+
78	CCAP 927/1	Haptophyta	Isochrysidaceae	Isochrysis	galbana	+
79	CCAP 927/12	Haptophyta	Isochrysidaceae	Isochrysis	sp.	+
80	CCAP 927/14	Haptophyta	Isochrysidaceae	Tisochrysis	lutea	+
81	CCAP 931/7	Haptophyta	Pavlovophyceae	Diacronema	lutheri	+
82	CCAP 932/1	Haptophyta	Coccolithophyceae	Ochrosphaera	neapolitana	-
83	CCAP 933/25	Ochrophyta	Chrysophyceae	Ochromonas	villosa	-
84	CCAP 940/1B	Haptophyta	Pavlovophyceae	Pavlova	gyrans	+
85	CCAP 940/2	Haptophyta	Pavlovophyceae	Pavlova	pinguis	+
86	CCAP 940/3	Haptophyta	Pavlovophyceae	Pavlova	salina	+
87	CCAP 941/1A	Ochrophyta	Dictyochophyceae	Pedinella	marina	+
88	CCAP 941/3	Ochrophyta	Dictyochophyceae	Pedinella	sp.	+
89	CCAP 944/2	Haptophyta	Coccolithophyceae	Pleurochrysis	dentata	+
90	CCAP 946/4	Haptophyta	Coccolithophyceae	Prymnesium	parvum	+
91	CCAP 946/6	Haptophyta	Coccolithophyceae	Prymnesium	parvum	+
92	CCAP 949/1	Haptophyta	Isochrysidaceae	Isochrysis	galbana	+
93	CCAP 950/1	Ochrophyta	Dictyochophyceae	Rhizochromulina	marina	-
94	CCAP 961/3	Haptophyta	Coccolithophyceae	Pleurochrysis	pseudoroscoffensis	+
95	CCAP 961/4	Haptophyta	Coccolithophyceae	Pleurochrysis	carterae	+
96	CCAP 978/8	Cryptophyta	Cryptophyceae	Chroomonas	placoidea	+
97	CCAP 981/1	Glaucophyta	Glaucophyceae	Cyanophora	paradoxa	+
98	CCAP 995/2	Cryptophyta	Cryptophyceae	Rhinomonas	reticulata	+
99	CCAP 1001/3	Ochrophyta	Bacillariophyceae	Amphora	sp.	+
100	CCAP 1009/4	Ochrophyta	Bacillariophyceae	Asterionellopsis	glacialis	+
101	CCAP 1010/3	Ochrophyta	Bacillariophyceae	Chaetoceros	sp.	+
102	CCAP 1010/6	Ochrophyta	Bacillariophyceae	Chaetoceros	debilis	+
103	CCAP 1010/10	Ochrophyta	Bacillariophyceae	Chaetoceros	sp.	+
104	CCAP 1010/11	Ochrophyta	Bacillariophyceae	Chaetoceros	calcitrans	+
105	CCAP 1010/12	Ochrophyta	Bacillariophyceae	Chaetoceros	curvisetus	+
106	CCAP 1010/15	Ochrophyta	Bacillariophyceae	Attheya	sp.	+
107	CCAP 1010/16	Ochrophyta	Bacillariophyceae	Chaetoceros	sp.	-
108	CCAP 1017/2	Ochrophyta	Bacillariophyceae	Cylindrotheca	fusiformis	+
109	CCAP 1017/7	Ochrophyta	Bacillariophyceae	Cylindrotheca	sp.	+
110	CCAP 1022/3	Ochrophyta	Bacillariophyceae	Ditylum	brightwellii	+/-
111	CCAP 1023/1	Ochrophyta	Bacillariophyceae	Fragilariopsis	cylindrus	-
112	CCAP 1026/2	Ochrophyta	Bacillariophyceae	Extubocellulus	spinifer	+
113	CCAP 1027/1	Ochrophyta	Bacillariophyceae	Grammatophora	marina	-
114	CCAP 1029/18	Ochrophyta	Bacillariophyceae	Fragilaria	striatula	-
115	CCAP 1048/6	Ochrophyta	Bacillariophyceae	Melosira	nummuloides	-
116	CCAP 1050/8	Ochrophyta	Bacillariophyceae	Navicula	hanseni	-
117	CCAP 1050/9	Ochrophyta	Bacillariophyceae	Navicula	pelliculosa	+
118	CCAP 1050/10	Ochrophyta	Bacillariophyceae	Navicula	salinicola	+
119	CCAP 1052/12	Ochrophyta	Bacillariophyceae	Nitzschia	ovalis	+
120	CCAP 1052/18	Ochrophyta	Bacillariophyceae	Nitzschia	epithemoides	+
121	CCAP 1054/1	Ochrophyta	Bacillariophyceae	Odontella	aurita	+
122	CCAP 1054/4	Ochrophyta	Bacillariophyceae	Odontella	mobiliensis	+
123	CCAP 1059/2	Ochrophyta	Bacillariophyceae	Paralia	sulcata	-
124	CCAP 1060/2	Ochrophyta	Bacillariophyceae	Porosira	glacialis	+
125	CCAP 1060/3	Ochrophyta	Bacillariophyceae	Porosira	pseudodenticulata	-
126	CCAP 1060/4	Ochrophyta	Bacillariophyceae	Porosira	pseudodenticulata	+
127	CCAP 1070/2	Ochrophyta	Bacillariophyceae	Cyclotella	cryptica	+
128	CCAP 1074/1	Ochrophyta	Bacillariophyceae	Stephanopyxis	turris	-
129	CCAP 1074/3	Ochrophyta	Bacillariophyceae	Stephanopyxis	palmeriana	-
130	CCAP 1074/5	Ochrophyta	Bacillariophyceae	Stephanopyxis	turris	+
131	CCAP 1075/1	Ochrophyta	Bacillariophyceae	Stellarima	microtrias	-
132	CCAP 1077/5	Ochrophyta	Bacillariophyceae	Skeletonema	marinoi	-
133	CCAP 1077/7	Ochrophyta	Bacillariophyceae	Skeletonema	pseudocostatum	-
134	CCAP 1078/1	Ochrophyta	Bacillariophyceae	Stauroneis	simulans	+
135	CCAP 1084/2	Ochrophyta	Bacillariophyceae	Thalassionema	nitzschioides	-
136	CCAP 1085/1	Ochrophyta	Bacillariophyceae	Thalassiosira	weissflogii	+
137	CCAP 1085/3	Ochrophyta	Bacillariophyceae	Chaetoceros	simplex	+
138	CCAP 1085/6	Ochrophyta	Bacillariophyceae	Thalassiosira	eccentrica	-
139	CCAP 1085/8	Ochrophyta	Bacillariophyceae	Thalassiosira	minima	-
140	CCAP 1085/10	Ochrophyta	Bacillariophyceae	Thalassiosira	tumida	-
141	CCAP 1085/12	Ochrophyta	Bacillariophyceae	Thalassiosira	pseudonana	+
142	CCAP 1085/18	Ochrophyta	Bacillariophyceae	Thalassiosira	weissflogii	+
143	CCAP 1085/19	Ochrophyta	Bacillariophyceae	Thalassiosira	punctigera	-
144	CCAP 1085/20	Ochrophyta	Bacillariophyceae	Thalassiosira	rotula	+
145	CCAP 1085/21	Ochrophyta	Bacillariophyceae	Thalassiosira	rotula	-
146	CCAP 1085/22	Ochrophyta	Bacillariophyceae	Thalassiosira	rotula	+
147	CCAP 1095/1	Ochrophyta	Bacillariophyceae	Achnanthes	sp.	+
148	CCAP 1095/2	Ochrophyta	Bacillariophyceae	Achnanthes	sp.	+
149	CCAP 1102/3	Dinophyta	Dinophyceae	Amphidinium	carterae	+
150	CCAP 1102/6	Dinophyta	Dinophyceae	Amphidinium	operculatum	-
151	CCAP 1116/3	Dinophyta	Dinophyceae	Kryptoperidinium	foliaceum	-
152	CCAP 1118/1	Dinophyta	Dinophyceae	Gonyaulax	spinifera	-
153	CCAP 1118/2	Dinophyta	Dinophyceae	Gonyaulax	spinifera	-
154	CCAP 1121/2	Dinophyta	Dinophyceae	Lingulodinium	polyedrum	-
155	CCAP 1125/1	Dinophyta	Dinophyceae	Heterocapsa	triquetra	-
156	CCAP 1134/1	Dinophyta	Dinophyceae	Scrippsiella	trochoidea	-
157	CCAP 1134/8	Dinophyta	Dinophyceae	Scrippsiella	trochoidea	-
158	CCAP 1134/9	Dinophyta	Dinophyceae	Scrippsiella	trochoidea	-
159	CCAP 1136/17	Dinophyta	Dinophyceae	Prorocentrum	micans	-
160	CCAP 1136/18	Dinophyta	Dinophyceae	Prorocentrum	micans	-
161	CCAP 1346/1	Rhodophyta	Rhodellophyceae	Neorhodella	cyanea	-
162	CCAP 1361/2	Rhodophyta	Bangiophyceae	Bangia	atropurpurea	-
163	CCAP 1363/4	Rhodophyta	Compsopogonophyceae	Compsopogon	coeruleus	-
164	CCAP 1364/1	Rhodophyta	Stylonematophyceae	Chroodactylon	ornatum	-
165	CCAP 1380/1A	Rhodophyta	Porphyridiophyceae	Porphyridium	purpureum	+
166	CCAP 1380/3	Rhodophyta	Porphyridiophyceae	Porphyridium	purpureum	+
167	CCAP 1380/10	Rhodophyta	Porphyridiophyceae	Porphyridium	marinum	+
168	CCAP 1383/1	Rhodophyta	Stylonematophyceae	Purpureofilum	apyrenoidigerum	-
169	CCAP 1388/2	Rhodophyta	Rhodellophyceae	Rhodella	maculata	+
170	CCAP 1388/4	Rhodophyta	Rhodellophyceae	Rhodella	sp.	-
171	CCAP 1388/5	Rhodophyta	Rhodellophyceae	Rhodella	violacea	+
172	CCAP 1388/6	Rhodophyta	Rhodellophyceae	Rhodella	violacea	+
173	CCAP 1393/1	Rhodophyta	Porphyridiophyceae	Timspurckia	oligopyrenoides	+
174	CCAP 1960/3	Chlorophyta	Nephroselmidophyceae	Nephroselmis	rotunda	-
175	CCAP 1965/1	Chlorophyta	Mamiellophyceae	Mantoniella	squamata	-
