# Supplementary material for: Unlocking nature’s treasure-chest: screening for oleaginous algae
Source: Sci Rep. 2015 Jul 23;5:9844. doi: 10.1038/srep09844 (PMC5378892; doi:10.1038/srep09844)
Supplement: Supplementary Information [file srep09844-s4.xls]

## Sheet: Secondary screen
No.	Accession	Phylum	Class	Genus	Species	Environment	Media	Light	Period	Temp	Inoc. Vol (%)	Growth	Glass adherence	Flocculation	Crash	Observations
1	CCAP 11/34	Chlorophyta	Chlorophyceae	Dunaliella	primolecta	marine	F/2	150	16L/8D	20	5	+	-	-	-
2	CCAP 19/1	Chlorophyta	Chlorophyceae	Dunaliella	maritima	marine	F/2	150	16L/8D	20	5	+	-	-	-
3	CCAP 19/4	Chlorophyta	Chlorophyceae	Dunaliella	bioculata	brackish	F/2	150	16L/8D	20	5	+	-	-	-
4	CCAP 19/6B	Chlorophyta	Chlorophyceae	Dunaliella	tertiolecta	brackish	F/2	150	16L/8D	20	5	+	-	-	-
5	CCAP 19/7A	Chlorophyta	Chlorophyceae	Dunaliella	polymorpha	brackish	F/2	150	16L/8D	20	5	+	-	-	-
6	CCAP 19/8	Chlorophyta	Chlorophyceae	Dunaliella	quartolecta	marine	F/2	150	16L/8D	20	5	+	-	-	-
7	CCAP 19/9	Chlorophyta	Chlorophyceae	Dunaliella	quartolecta	brackish	F/2	150	16L/8D	20	5	+	-	-	-
8	CCAP 19/12	Chlorophyta	Chlorophyceae	Dunaliella	salina	brackish	F/2	150	16L/8D	20	5	+	-	-	-
9	CCAP 19/14	Chlorophyta	Chlorophyceae	Dunaliella	polymorpha	brackish	F/2	150	16L/8D	20	5	+	-	-	-
10	CCAP 19/22	Chlorophyta	Chlorophyceae	Dunaliella	tertiolecta	marine	F/2	150	16L/8D	20	5	+	-	-	-
11	CCAP 19/27	Chlorophyta	Chlorophyceae	Dunaliella	tertiolecta	unknown	F/2	150	16L/8D	20	5	+	-	-	-
12	CCAP 19/30	Chlorophyta	Chlorophyceae	Dunaliella	salina	marine	F/2	150	16L/8D	20	5	+	-	-	-
13	CCAP 66/6	Chlorophyta	Chlorodendrophyceae	Tetraselmis	verrucosa	brackish	F/2	150	16L/8D	20	5	+	+	+	-
14	CCAP 66/13	Chlorophyta	Chlorodendrophyceae	Tetraselmis	gracilis	brackish	F/2	150	16L/8D	20	5	+	-	-	-
15	CCAP 66/15	Chlorophyta	Chlorodendrophyceae	Tetraselmis	apiculata	brackish	F/2	150	16L/8D	20	5	+	+	++	-
16	CCAP 66/16	Chlorophyta	Chlorodendrophyceae	Tetraselmis	striata	brackish	F/2	150	16L/8D	20	5	+	+/-	+	-
17	CCAP 66/19C	Chlorophyta	Chlorodendrophyceae	Tetraselmis	inconspicua	brackish	F/2	150	16L/8D	20	5	+	-	-	-
18	CCAP 66/21A	Chlorophyta	Chlorodendrophyceae	Tetraselmis	chui	brackish	F/2	150	16L/8D	20	5	+	+/-	+/-	-
19	CCAP 66/60	Chlorophyta	Chlorodendrophyceae	Tetraselmis	sp.	marine	F/2	150	16L/8D	20	5	+	+/-	+/-	-
20	CCAP 66/62	Chlorophyta	Chlorodendrophyceae	Tetraselmis	sp.	marine	F/2	150	16L/8D	20	5	+	+/-	+/-	-
21	CCAP 67/18	Chlorophyta	Prasinophyceae	Pyramimonas	spinifera	brackish	F/2	150	16L/8D	20	5	+	-	-	-
22	CCAP 190/1	Chlorophyta	Prasinophyceae	Pycnococcus	provasolii	marine	F/2	150	16L/8D	20	5	+	-	-	-
23	CCAP 211/20	Chlorophyta	Trebouxiophyceae	Chlorella	stigmatophora	marine	F/2	150	16L/8D	20	5	+	+/-	+/-	-
24	CCAP 211/21A	Chlorophyta	Trebouxiophyceae	Chlorella	vulgaris	brackish	F/2	150	16L/8D	20	5	+	-	-	-
25	CCAP 211/27	Chlorophyta	Trebouxiophyceae	Chloroidium	saccharophilum	marine	F/2	150	16L/8D	20	5	+	+/-	+	-
26	CCAP 211/29A	Chlorophyta	Trebouxiophyceae	Chlorella	spaerckii	marine	F/2	150	16L/8D	20	5	+	-	+	-
27	CCAP 211/53	Chlorophyta	Trebouxiophyceae	Chlorella	sp.	marine	F/2	150	16L/8D	20	5	+	-	+	-
28	CCAP 211/75	Chlorophyta	Trebouxiophyceae	Chlorella	vulgaris	marine	F/2	150	16L/8D	20	5	+	-	+	-
29	CCAP 364/1	Chlorophyta	Chlorophyta incertae	Pseudostichococcus	monallantoides	marine	F/2	150	16L/8D	20	5	+	-	-	-
30	CCAP 379/5	Chlorophyta	Trebouxiophyceae	Stichococcus	bacillaris	marine	F/2	150	16L/8D	20	5	+	+/-	-	-	Difficult to harvest, even when diluted with elga water.
31	CCAP 379/35	Chlorophyta	Trebouxiophyceae	Stichococcus	bacillaris	marine	F/2	150	16L/8D	20	5	+	-	-	-
32	CCAP 849/1	Ochrophyta	Eustigmatophyceae	Nannochloropsis	oculata	marine	F/2	150	16L/8D	20	5	+	-	-	-
33	CCAP 849/2	Ochrophyta	Eustigmatophyceae	Nannochloropsis	salina	marine	F/2	150	16L/8D	20	5	+	-	-	-
34	CCAP 849/3	Ochrophyta	Eustigmatophyceae	Nannochloropsis	salina	marine	F/2	150	16L/8D	20	5	+	+/-	+	-
35	CCAP 849/4	Ochrophyta	Eustigmatophyceae	Nannochloropsis	salina	marine	F/2	150	16L/8D	20	5	+	-	-	-
36	CCAP 849/5	Ochrophyta	Eustigmatophyceae	Nannochloropsis	gaditana	marine	F/2	150	16L/8D	20	5	+	-	-	-
37	CCAP 849/6	Ochrophyta	Eustigmatophyceae	Nannochloropsis	gaditana	marine	F/2	150	16L/8D	20	5	+	+	+/-	-
38	CCAP 849/7	Ochrophyta	Eustigmatophyceae	Nannochloropsis	oculata	marine	F/2	150	16L/8D	20	5	+	-	-	-
39	CCAP 849/8	Ochrophyta	Eustigmatophyceae	Nannochloropsis	oceanica	marine	F/2	150	16L/8D	20	5	+	+/-	-	-
40	CCAP 849/9	Ochrophyta	Eustigmatophyceae	Nannochloropsis	oceanica	marine	F/2	150	16L/8D	20	5	+	+/-	+/-	-
41	CCAP 849/10	Ochrophyta	Eustigmatophyceae	Nannochloropsis	oceanica	marine	F/2	150	16L/8D	20	5	+	-	-	-	Bouyant cells necessitated dilution of media for harvesting
42	CCAP 211/46	Ochrophyta	Eustigmatophyceae	Nannochloropsis	oceanica	likely marine	F/2	150	16L/8D	20	5	+	-	-	-
43	CCAP 211/78	Ochrophyta	Eustigmatophyceae	Nannochloropsis	oceanica	marine	F/2	150	16L/8D	20	5	+	-	-	-
44	CCAP 904/1	Haptophyta	Coccolithophyceae	Pleurochrysis	dentata	unknown	F/2	150	16L/8D	20	5	+	+/-	+	-
45	CCAP 909/1	Ochrophyta	Chrysophyceae	Chromulina	ochromonoides	brackish	F/2	150	16L/8D	20	5	+	-	-	-
46	CCAP 913/2	Haptophyta	Chrysophyceae	Coccolithus	pelagicus	marine	F/2	150	16L/8D	20	5	+	-	-	-
47	CCAP 914/1	Haptophyta	Coccolithophyceae	Diacronema	vlkianum	marine	F/2	150	16L/8D	20	5	+	-	+	-
48	CCAP 918/1	Haptophyta	Pavlovophyceae	Chrysotila	lamellosa	brackish	F/2	150	16L/8D	20	5	+	+/-	+	-
49	CCAP 927/1	Haptophyta	Isochrysidaceae	Isochrysis	galbana	marine	F/2	150	16L/8D	20	5	+	-	-	-
50	CCAP 927/12	Haptophyta	Isochrysidaceae	Isochrysis	sp.	brackish	F/2	150	16L/8D	20	5	+	+/-	+/-	-
51	CCAP 927/14	Haptophyta	Isochrysidaceae	Tisochrysis	lutea	marine	F/2	150	16L/8D	20	5	+	-	-	-
52	CCAP 931/7	Haptophyta	Isochrysidaceae	Diacronema	lutheri	brackish	F/2	150	16L/8D	20	5	+	-	-	-
53	CCAP 940/1B	Haptophyta	Pavlovophyceae	Pavlova	gyrans	brackish	F/2	150	16L/8D	20	5	+	-	-	-
54	CCAP 940/2	Haptophyta	Pavlovophyceae	Pavlova	pinguis	marine	F/2	150	16L/8D	20	5	+	-	-	-
55	CCAP 940/3	Haptophyta	Pavlovophyceae	Pavlova	salina	marine	F/2	150	16L/8D	20	5	+	+/-	-	-
56	CCAP 941/1A	Haptophyta	Pavlovophyceae	Pedinella	marina	brackish	F/2	150	16L/8D	20	5	+	-	-	-
57	CCAP 941/3	Ochrophyta	Dictyochophyceae	Pedinella	sp.	brackish	F/2	150	16L/8D	20	5	+	-	+/-	-
58	CCAP 944/2	Haptophyta	Coccolithophyceae	Pleurochrysis	dentata	unknown	F/2	150	16L/8D	20	5	+	+	+/-	-
59	CCAP 946/4	Haptophyta	Coccolithophyceae	Prymnesium	parvum	brackish	F/2	150	16L/8D	20	5	+	-	-	-
60	CCAP 946/6	Haptophyta	Coccolithophyceae	Prymnesium	parvum	marine	F/2	150	16L/8D	20	5	+	+/-	-	-
61	CCAP 949/1	Haptophyta	Isochrysidaceae	Isochrysis	galbana	brackish	F/2	150	16L/8D	20	5	+	+/-	-	-
62	CCAP 961/3	Haptophyta	Coccolithophyceae	Pleurochrysis	pseudoroscoffensis	marine	F/2	150	16L/8D	20	5	+	+/-	+/-	-
63	CCAP 961/4	Haptophyta	Coccolithophyceae	Pleurochrysis	carterae	unknown	F/2	150	16L/8D	20	5	+	-	+/-	-
64	CCAP 978/8	Cryptophyta	Cryptophyceae	Chroomonas	placoidea	marine	F/2	150	16L/8D	20	5	+	+	++	-
65	CCAP 995/2	Cryptophyta	Cryptophyceae	Rhinomonas	reticulata	marine	F/2	150	16L/8D	20	5	+	-	+/-	-
66	CCAP 1102/3	Dinophyta	Dinophyceae	Amphidinium	carterae	brackish	F/2	50	16L/8D	20	5	+	-	-	-	Strong DMS production apparent
67	CCAP 1380/1A	Rhodophyta	Porphyridiophyceae	Porphyridium	purpureum	brackish	F/2	50	16L/8D	20	5	+	-	+/-	-
68	CCAP 1380/3	Rhodophyta	Porphyridiophyceae	Porphyridium	purpureum	marine	F/2	50	16L/8D	20	5	+	-	-	-	Large red gelatinous pellet.
69	CCAP 1380/10	Rhodophyta	Porphyridiophyceae	Porphyridium	marinum	marine	F/2	50	16L/8D	20	5	+	-	-	-
70	CCAP 1388/2	Rhodophyta	Rhodellophyceae	Rhodella	maculata	marine	F/2	50	16L/8D	20	5	+	-	-	-	Culture remained dark brown
71	CCAP 1388/5	Rhodophyta	Rhodellophyceae	Rhodella	violacea	marine	F/2	50	16L/8D	20	5	+	-	-	-	Culture initially dark brown becoming light green
72	CCAP 1388/6	Rhodophyta	Rhodellophyceae	Rhodella	violaceae	slightly brackish	F/2	50	16L/8D	20	5	+	-	-	-	Culture initially dark brown becoming light green
73	CCAP 1393/1	Rhodophyta	Porphyridiophyceae	Timspurckia	oligopyrenoides	brackish	F/2	50	16L/8D	20	5	+	-	-	-
74	CCAP 1010/3	Ochrophyta	Bacillariophyceae	Chaetoceros	sp	marine	F/2+Si	150	16L/8D	20	5	+	+	+	-
75	CCAP 1010/6	Ochrophyta	Bacillariophyceae	Chaetoceros	debilis	marine	F/2+Si	150	16L/8D	20	5	+	-	-	-
76	CCAP 1010/11	Ochrophyta	Bacillariophyceae	Chaetoceros	calcitrans	marine	F/2+Si	150	16L/8D	20	5	+	-	-	-
77	CCAP 1010/12	Ochrophyta	Bacillariophyceae	Chaetoceros	curvisetus	marine	F/2+Si	150	16L/8D	20	5	+	-	-	+
78	CCAP 1017/2	Ochrophyta	Bacillariophyceae	Cylindrotheca	fusiformis	marine	F/2+Si	150	16L/8D	20	5	+	-	++	-
79	CCAP 1026/2	Ochrophyta	Bacillariophyceae	Extubocellulus	spinifer	marine	F/2+Si	150	16L/8D	20	5	+	-	++	-
80	CCAP 1050/9	Ochrophyta	Bacillariophyceae	Navicula	pelliculosa	marine	F/2+Si	150	16L/8D	20	5	+	-	-	-
81	CCAP 1052/12	Ochrophyta	Bacillariophyceae	Nitzschia	ovalis	unknown	F/2+Si	150	16L/8D	20	5	+	-	++	-
82	CCAP 1052/18	Ochrophyta	Bacillariophyceae	Nitzschia	epithemoides	marine	F/2+Si	150	16L/8D	20	5	+	++	-	-
83	CCAP 1054/1	Ochrophyta	Bacillariophyceae	Odontella	aurita	marine	F/2+Si	150	16L/8D	20	5	+	-	+	-
84	CCAP 1054/4	Ochrophyta	Bacillariophyceae	Odontella	mobiliensis	marine	F/2+Si	150	16L/8D	20	5	+	-	+	-
85	CCAP 1070/2	Ochrophyta	Bacillariophyceae	Cyclotella	cryptica	brackish	F/2+Si	150	16L/8D	20	5	+	-	+/-	-
86	CCAP 1074/5	Ochrophyta	Bacillariophyceae	Stephanopyxis	turris	marine	F/2+Si	150	16L/8D	20	5	+	+/-	+	-
87	CCAP 1078/1	Ochrophyta	Bacillariophyceae	Stauroneis	simulans	marine	F/2+Si	150	16L/8D	20	5	+	+	++	-
88	CCAP 1085/1	Ochrophyta	Bacillariophyceae	Thalassiosira	weissflogii	marine	F/2+Si	150	16L/8D	20	5	+	-	+/-	-
89	CCAP 1085/3	Ochrophyta	Bacillariophyceae	Chaetoceros	simplex	marine	F/2+Si	150	16L/8D	20	5	+	-	-	-
90	CCAP 1085/12	Ochrophyta	Bacillariophyceae	Thalassiosira	pseudonana	marine	F/2+Si	150	16L/8D	20	5	+	-	-	-
91	CCAP 1085/18	Ochrophyta	Bacillariophyceae	Thalassiosira	weissflogii	marine	F/2+Si	150	16L/8D	20	5	+	-	-	-
92	CCAP 1085/20	Ochrophyta	Bacillariophyceae	Thalassiosira	rotula	marine	F/2+Si	150	16L/8D	20	5	+	-	-	+
93	CCAP 1085/22	Ochrophyta	Bacillariophyceae	Thalassiosira	rotula	marine	F/2+Si	150	16L/8D	20	5	+	-	-	++
94	CCAP 1095/1	Ochrophyta	Bacillariophyceae	Achnanthes	sp.	marine	F/2+Si	150	16L/8D	20	5	+	-	-	-
95	CCAP 1095/2	Ochrophyta	Bacillariophyceae	Achnanthes	sp.	marine	F/2+Si	150	16L/8D	20	5	+	-	-	-
96	CCAP 1001/3	Ochrophyta	Bacillariophyceae	Amphora	sp.	marine	F/2+Si	150	16L/8D	20	10	+	-	+	-
97	CCAP 1009/4	Ochrophyta	Bacillariophyceae	Asterionellopsis	glacialis	marine	F/2+Si	150	16L/8D	20	10	+	+/-	+	-
98	CCAP 1017/7	Ochrophyta	Bacillariophyceae	Cylindrotheca	sp.	marine	F/2+Si	150	16L/8D	20	10	+	+/-	+	-
99	CCAP 1050/10	Ochrophyta	Bacillariophyceae	Navicula	salincola	marine	F/2+Si	150	16L/8D	20	10	+	-	-	-
100	CCAP 1010/10	Ochrophyta	Bacillariophyceae	Chaetoceros	sp.	marine	F/2+Si	150	16L/8D	10	5	+	-	-	-
101	CCAP 1060/2	Ochrophyta	Bacillariophyceae	Porosira	glacialis	marine	F/2+Si	150	16L/8D	10	10	+	-	-	-
102	CCAP 1060/4	Ochrophyta	Bacillariophyceae	Porosira	pseudodenticulata	marine	F/2+Si	150	16L/8D	10	10	+	-	-	-
103	CCAP 1010/15	Ochrophyta	Bacillariophyceae	Attheya	sp.	marine	F/2+Si	150	16L/8D	4	5	+	-	-	-
104	CCAP 34/1F	Chlorophyta	Chlorophyceae	Haematococcus	pluvialis	pool on rocky beach above high tide	JM	150	16L/8D	20	5	+	-	-	-
105	CCAP 34/6	Chlorophyta	Chlorophyceae	Haematococcus	pluvialis	freshwater	JM	150	16L/8D	20	5	+	-	++	-
106	CCAP 222/1A	Chlorophyta	Trebouxiophyceae	Dictyosphaerium	ehrenbergianum	freshwater	JM	150	16L/8D	20	5	+	-	-	-	Gelatinous pellet
107	CCAP 222/1C	Chlorophyta	Trebouxiophyceae	Dictyosphaerium	ehrenbergianum	freshwater	JM	150	16L/8D	20	5	+	-	-	-	Gelatinous pellet
108	CCAP 222/2A	Chlorophyta	Trebouxiophyceae	Mucidosphaerium pulchellum	pulchellum	freshwater	JM	150	16L/8D	20	5	+	-	-	-	Gelatinous pellet
109	CCAP 222/2B	Chlorophyta	Trebouxiophyceae	Mucidosphaerium pulchellum	pulchellum	freshwater	JM	150	16L/8D	20	5	+	-	-	-	Gelatinous pellet
110	CCAP 222/2C	Chlorophyta	Trebouxiophyceae	Mucidosphaerium pulchellum	pulchellum	freshwater	JM	150	16L/8D	20	5	+	-	-	-	Gelatinous pellet
111	CCAP 222/2D	Chlorophyta	Trebouxiophyceae	Heynigia	dictyosphaerioides	freshwater	JM	150	16L/8D	20	5	+	-	-	-	Gelatinous pellet
112	CCAP 222/4	Chlorophyta	Trebouxiophyceae	Dictyosphaerium	tetrachotomum	freshwater	JM	150	16L/8D	20	5	+	+/-	+/-	-	Gelatinous pellet
113	CCAP 222/13	Chlorophyta	Trebouxiophyceae	Dictyosphaerium	sphagnale	freshwater	JM	150	16L/8D	20	5	+	-	+	-
114	CCAP 981/1	Glaucophyta	Glaucophyceae	Cyanophora	paradoxa	freshwater	JM	150	16L/8D	20	5	+	-	-	-
115	CCAP 258/8	Chlorophyta	Trebouxiophyceae	Desmodesmus	elegans	marine	3N-BBM+V	150	16L/8D	20	5	+	-	-	-
116	CCAP 848/1	Ochrophyta	Dictyochophyceae	Monodopsis	subterranea	freshwater	3N-BBM+V	150	16L/8D	20	5	+	-	-	-
117	CCAP 860/7	Ochrophyta	Eustigmatophyceae	Eustigmatos	vischeri	freshwater	3N-BBM+V	150	16L/8D	20	5	+	-	-	-
