# Supplementary material for: Unlocking nature’s treasure-chest: screening for oleaginous algae
Source: Sci Rep. 2015 Jul 23;5:9844. doi: 10.1038/srep09844 (PMC5378892; doi:10.1038/srep09844)
Supplement: Supplementary Information [file srep09844-s5.xls]

## Sheet: Composition
	Dataset S4. Compositional data.		Biomass Yield			Biomass productivity		Lipid (TFA) content			Lipid yield		Lipid productivity		Carbohydrate content			Carb. Yield		Carb. Productivity		Protein content			Prot. Yield		Prot. Productivity		Carbon (C ) content			C yield		C productivity		Nitrogen (N) content			N yield		N productivity		N ratio		C/N ratio		Biomass remainder		C remainder
No.	Strain	Accession	(g DW l-1)	SD	n	(g DW l-1d-1)	SD	% DW	SD	n	(gl-1)	SD	(gl-1d-1)	SD	% DW	SD	n	(gl-1)	SD	(gl-1d-1)	SD	% DW	SD	n	(gl-1)	SD	(gl-1d-1)	SD	%DW	SD	n	(gl-1)	SD	(gl-1d-1)	SD	% DW	SD	n	(gl-1)	SD	(gl-1d-1)	SD	(prot./N)	SD		SD	% DW	SD	% DW
1	Dunaliella primolecta	CCAP 11/34	0.255556	0.0117063	3	0.017037	0.000780419	31.9194	2.82431	3	0.0814173	0.00518375	0.00542782	0.000345583	18.5004	1.16469	3	0.0472266	0.00252679	0.00314844	0.000168453	11.2179	1.68222	3	0.0287361	0.00521893	0.00191574	0.000347929	48.064	2.53399	3	0.122733	0.00615398	0.00818217	0.000410265	2.68575	0.125943	3	0.0068554	0.000180719	0.000457026	1.20479e-05	4.18178	0.658908	17.8957	0.434397	38.3623	3.06703	10.4597
2	Dunaliella maritima	CCAP 19/1	0.255	0.0540833	3	0.0103958	0.0016302	13.7161	14.5982	3	0.029953	0.0257401	0.00157796	0.00186073	48.7266	6.03889	3	0.126071	0.0402893	0.00504023	0.000753116	9.51318	1.9918	3	0.0236879	0.0038792	0.000995902	0.000305767	42.3762	0.90928	3	0.108294	0.024667	0.00440333	0.000669532	2.68726	0.427985	3	0.00675279	0.0012098	0.000279873	6.71024e-05	3.52062	0.237471	16.1074	3.18634	28.0441	12.3097	7.41932
3	Dunaliella bioculata	CCAP 19/4	0.412222	0.0126198	3	0.0257639	0.000788737	7.27118	0.674714	3	0.0299182	0.00194864	0.00186989	0.00012179	55.4792	1.07135	3	0.228618	0.00367961	0.0142886	0.000229976	7.32592	0.673374	3	0.0301814	0.00258964	0.00188634	0.000161853	43.9258	0.725159	3	0.181015	0.00295029	0.0113135	0.000184393	2.07783	0.0238762	3	0.00856344	0.000175336	0.000535215	1.09585e-05	3.52632	0.328778	21.1402	0.251657	29.9237	2.06373	12.3252
4	Dunaliella tertiolecta	CCAP 19/6B	0.376667	0.034801	3	0.0235417	0.00217506	8.79451	0.635874	3	0.0331431	0.00407431	0.00207145	0.000254644	58.2205	1.72434	3	0.219685	0.026951	0.0137303	0.00168444	8.21993	0.213826	3	0.0309153	0.00208336	0.00193221	0.00013021	44.9383	0.432263	3	0.169172	0.0140241	0.0105732	0.000876505	2.25717	0.114795	3	0.00848789	0.000643582	0.000530493	4.02238e-05	3.64532	0.121198	19.941	0.956754	24.7651	1.82992	10.6097
5	Dunaliella polymorpha	CCAP 19/7A	0.398889	0.003849	3	0.0249306	0.000240563	8.12521	0.279953	3	0.0324047	0.000879477	0.00202529	5.49673e-05	55.7775	3.70535	3	0.222432	0.0135329	0.013902	0.000845809	7.37107	0.244103	3	0.0294014	0.000964483	0.00183759	6.02802e-05	44.431	0.12181	3	0.177228	0.00144632	0.0110768	9.03949e-05	2.06615	0.053513	3	0.00824148	0.000218171	0.000515092	1.36357e-05	3.5671	0.0259793	21.5146	0.598079	28.7262	3.81615	12.0382
6	Dunaliella quartolecta	CCAP 19/8	0.483333	0.0133333	3	0.0302083	0.000833333	6.45986	0.239603	3	0.0312351	0.00178291	0.00195219	0.000111432	56.3779	4.65355	3	0.272265	0.0191273	0.0170166	0.00119546	7.47458	0.340868	3	0.0361012	0.000918882	0.00225632	5.74301e-05	43.133	1.12459	3	0.208542	0.0101036	0.0130339	0.000631475	1.72548	0.107478	3	0.00833293	0.000379349	0.000520808	2.37093e-05	4.33504	0.0891871	25.0871	2.15874	29.6877	4.72367	11.7108
7	Dunaliella quartolecta	CCAP 19/9	0.423333	0.0251661	3	0.0282222	0.00167774	7.92586	0.48278	3	0.0336326	0.00401796	0.00224217	0.000267864	53.6001	5.48567	3	0.226085	0.0134295	0.0150724	0.000895297	7.30402	0.235139	3	0.0309279	0.0022231	0.00206186	0.000148207	42.1595	2.8699	3	0.178915	0.0219224	0.0119277	0.0014615	2.09913	0.0423097	3	0.00888164	0.000431214	0.000592109	2.87476e-05	3.47958	0.0875273	20.0954	1.53972	31.17	5.10044	10.8246
8	Dunaliella salina	CCAP 19/12	0.395556	0.0356423	3	0.0263704	0.00237615	5.17389	0.320491	3	0.0205012	0.00262474	0.00136675	0.000174982	47.4283	3.91502	3	0.188029	0.0283477	0.0125353	0.00188985	6.75119	0.342158	3	0.0266313	0.00135895	0.00177542	9.05966e-05	41.2067	0.795464	3	0.162808	0.0116489	0.0108539	0.000776592	1.931	0.114185	3	0.00761204	0.000296722	0.000507469	1.97815e-05	3.49746	0.043064	21.3737	0.870452	40.6466	3.45991	14.7252
9	Dunaliella polymorpha	CCAP 19/14	0.465556	0.0157527	3	0.033254	0.00112519	6.89234	0.461824	3	0.0320869	0.0023516	0.00229192	0.000167971	61.0413	2.41789	3	0.284054	0.0103337	0.0202896	0.000738122	6.7527	1.05323	3	0.0315291	0.00590084	0.00225208	0.000421488	44.2408	0.515077	3	0.205952	0.00672593	0.0147108	0.000480423	1.81538	0.0111748	3	0.00845157	0.000288326	0.000603683	2.05947e-05	3.7212	0.592743	24.3695	0.141074	25.3137	2.24942	11.0072
10	Dunaliella tertiolecta	CCAP 19/22	0.503333	0.0133333	3	0.0264912	0.000701754	7.52756	0.117648	3	0.0378789	0.000493283	0.00199363	2.59623e-05	63.2092	4.23006	3	0.318124	0.0223544	0.0167434	0.00117655	6.23127	0.318141	3	0.0313614	0.00174271	0.0016506	9.17213e-05	44.3423	0.592849	3	0.223236	0.00868756	0.0117493	0.00045724	1.74228	0.0957733	3	0.00877667	0.000695649	0.00046193	3.66131e-05	3.58052	0.200193	25.4885	1.02989	23.0319	4.5178	10.0351
11	Dunaliella tertiolecta	CCAP 19/27	0.147578	0.0195371	3	0.00737889	0.000976856	12.5084	0.623527	3	0.0184703	0.00271251	0.000923513	0.000135625	58.4194	0.154375	3	0.0862128	0.0114006	0.00431064	0.00057003	8.23368	0.558621	3	0.0121847	0.00212546	0.000609237	0.000106273	19.4677	9.56851	3	0.0278342	0.0114696	0.00139171	0.000573482	2.46948	0.114218	3	0.00363245	0.000348956	0.000181622	1.74478e-05	3.338	0.259828	7.87204	3.87824	20.8385	0.431236	-17.7702
12	Dunaliella salina	CCAP 19/30	0.364444	0.0422076	3	0.0227778	0.00263797	8.90437	0.384267	3	0.0323504	0.002472	0.0020219	0.0001545	51.6615	2.26538	3	0.187768	0.0159112	0.0117355	0.000994451	8.5521	1.21799	3	0.0314	0.00767084	0.0019625	0.000479427	45.0453	0.277585	3	0.164132	0.0186382	0.0102582	0.00116489	2.2398	0.18695	3	0.00821041	0.00162924	0.00051315	0.000101827	3.80822	0.281552	20.2009	1.61366	30.882	2.74391	13.0808
13	Haematococcus pluvialis	CCAP 34/1F	0.351889	0.0260599	3	0.010054	0.000744568	26.4501	3.17442	3	0.0936084	0.0174795	0.00267453	0.000499416	68.8371	10.976	3	0.24412	0.0548609	0.00697486	0.00156745	8.9071	0.738752	3	0.0314365	0.00452723	0.000898186	0.000129349	36.407	0.740517	3	0.128	0.00744141	0.00365715	0.000212612	3.7257	0.308405	3	0.0130573	0.000177866	0.000373067	5.08189e-06	2.40758	0.342923	9.80671	0.647549	-4.1943	14.4878	-15.9507
14	Haematococcus pluvialis	CCAP 34/6	0.502533	0.235388	3	0.0141831	0.00702631	36.4373	10.556	3	0.167304	0.051715	0.00469539	0.00161289	81.0819	7.89367	3	0.416565	0.218277	0.0117703	0.00645522	6.82192	1.71198	3	0.0316008	0.00969437	0.000887493	0.000303506	26.0858	12.3928	3	0.118848	0.0700031	0.0033367	0.00205308	2.67996	1.13849	3	0.0116887	0.00210628	0.000326976	7.21275e-05	2.65703	0.394029	10.1025	5.22001	-24.3411	10.4898	-37.6549
15	Tetraselmis verrucosa	CCAP 66/6	0.514444	0.0844152	3	0.0205778	0.00337661	11.7233	2.4211	3	0.0614097	0.0200882	0.00245639	0.000803529	41.3072	4.26429	3	0.210381	0.0194377	0.00841524	0.00077751	3.33027	0.434806	3	0.0169021	0.00121373	0.000676084	4.85491e-05	44.0259	0.89539	3	0.226032	0.0333753	0.00904128	0.00133501	1.46082	0.194593	3	0.00740826	0.000419944	0.000296331	1.67978e-05	2.28024	0.0359675	30.4641	3.72924	43.6392	2.26344	16.8283
16	Tetraselmis gracilis	CCAP 66/13	0.465556	0.071828	3	0.0221693	0.00342038	5.00479	0.15566	3	0.023328	0.00397239	0.00111086	0.000189162	46.5089	8.15449	3	0.212669	0.00740278	0.0101271	0.000352513	7.76782	0.444063	3	0.0359521	0.0033882	0.001712	0.000161343	34.9564	4.70533	3	0.160501	0.00367438	0.00764289	0.00017497	1.51429	0.0991239	3	0.00700242	0.000593674	0.000333448	2.82702e-05	5.13176	0.0615922	23.0123	1.67068	40.7185	8.56425	8.43223
17	Tetraselmis apiculata	CCAP 66/15	0.566667	0.0290593	3	0.0257576	0.00132088	17.9537	3.40308	3	0.101114	0.0149681	0.00459608	0.000680368	42.8722	4.15486	3	0.243311	0.0308828	0.0110596	0.00140376	10.826	0.702315	3	0.0613097	0.0042397	0.0027868	0.000192714	44.9126	0.570766	3	0.254403	0.0100573	0.0115638	0.000457151	1.94871	0.144719	3	0.0110388	0.000911415	0.000501764	4.14279e-05	5.55833	0.0785516	23.1255	1.61053	28.3481	4.39078	8.38116
18	Tetraselmis striata	CCAP 66/16	0.505556	0.0221944	3	0.017433	0.000765325	9.2477	1.21836	3	0.0469203	0.00800784	0.00161794	0.000276132	47.3297	1.13019	3	0.239415	0.0154705	0.0082557	0.000533465	8.2569	1.04693	3	0.0415911	0.00340795	0.00143417	0.000117515	39.8641	0.371965	3	0.201571	0.0101436	0.00695073	0.000349779	1.77957	0.153647	3	0.00897509	0.000403595	0.000309486	1.39171e-05	4.63389	0.307173	22.519	2.05909	35.1657	1.36511	9.52777
19	Tetraselmis inconspicua	CCAP 66/19C	0.412222	0.0634502	3	0.0179227	0.0027587	7.23478	0.625268	3	0.029659	0.00371997	0.00128952	0.000161738	50.3008	4.47986	3	0.206994	0.0351176	0.00899975	0.00152685	10.155	0.366195	3	0.0417124	0.00500971	0.00181358	0.000217813	40.1782	0.896612	3	0.165929	0.0287213	0.00721431	0.00124875	2.13412	0.113203	3	0.00875979	0.00102256	0.000380861	4.44593e-05	4.76182	0.114946	18.8784	1.46506	32.3094	5.04377	9.17732
20	Tetraselmis chui	CCAP 66/21A	0.612222	0.021688	3	0.0278283	0.000985819	8.40265	2.75599	3	0.0513453	0.0166959	0.00233388	0.000758902	50.7677	4.82182	3	0.311269	0.0382674	0.0141486	0.00173943	7.1868	0.445748	3	0.0440315	0.00370744	0.00200143	0.00016852	39.578	4.84028	3	0.242531	0.033926	0.0110241	0.00154209	1.54449	0.163678	3	0.00946202	0.0011548	0.000430092	5.2491e-05	4.70539	0.775189	25.5953	0.451914	33.6428	2.77671	9.07593
21	Tetraselmis sp.	CCAP 66/60	0.748889	0.122126	3	0.0325604	0.00530984	19.5287	4.72342	3	0.149883	0.0576306	0.00651664	0.00250568	33.6722	3.30581	3	0.250073	0.0264554	0.0108727	0.00115024	10.3366	2.95164	3	0.0751521	0.013163	0.00326748	0.000572305	43.9827	1.92545	3	0.330798	0.0680018	0.0143825	0.0029566	1.71738	0.232215	3	0.0126724	0.000397136	0.000550976	1.72668e-05	5.93691	1.06233	26.0397	4.81955	36.4625	1.00375	10.1936
22	Tetraselmis sp.	CCAP 66/62	0.6	0.0768838	3	0.0214286	0.00274585	5.23398	1.22175	3	0.0319564	0.0105825	0.0011413	0.000377945	45.9448	0.472523	3	0.27559	0.0343343	0.0098425	0.00122622	7.47792	0.583911	3	0.0446116	0.00337655	0.00159327	0.000120591	41.299	1.87665	3	0.247328	0.0277015	0.00883314	0.000989338	1.50388	0.137305	3	0.00896696	0.000724852	0.000320248	2.58876e-05	4.97677	0.079817	27.5503	1.53796	41.3433	1.39092	14.98
23	Pyramimonas spinifera	CCAP 67/18	0.283333	0.0463081	3	0.0188889	0.00308721	4.42958	0.412657	3	0.0126508	0.00301121	0.000843384	0.000200747	47.482	7.23305	3	0.136749	0.0406265	0.00911662	0.00270843	9.52796	0.972647	3	0.0268471	0.00409156	0.00178981	0.000272771	46.1598	0.773174	3	0.131022	0.0233512	0.00873479	0.00155675	2.93647	0.12894	3	0.00828122	0.00103957	0.000552081	6.93046e-05	3.24218	0.263397	15.747	0.939201	38.5605	7.02932	18.7507
24	Pycnococcus provasolii	CCAP 190/1	0.228889	0.0138778	3	0.0143056	0.000867361	15.0079	1.90037	3	0.0343953	0.00526451	0.00214971	0.000329032	44.4407	11.2225	3	0.100747	0.0191266	0.00629666	0.00119541	15.7064	2.044	3	0.0359259	0.00504137	0.00224537	0.000315085	54.0869	0.611636	3	0.123829	0.0082996	0.00773933	0.000518725	5.08885	0.469886	3	0.011607	0.000446935	0.000725438	2.79334e-05	3.09188	0.383485	10.6921	1.03698	24.845	11.0935	16.5802
25	Chlorella stigmatophora*	CCAP 211/20	0.334444	0.0221944	3	0.0159259	0.00105688	30.7106	2.99013	3	0.102275	0.00314948	0.00487023	0.000149975	25.8055	0.648524	3	0.0863082	0.00626966	0.00410992	0.000298555	13.4601	2.58639	3	0.0446903	0.00599939	0.00212811	0.000285685	48.23	3.42964	3	0.161053	0.0114471	0.00766918	0.000545099	2.77477	0.238614	3	0.00930912	0.0013599	0.000443291	6.47572e-05	4.89565	1.19841	17.4593	1.89007	30.0238	5.72108	7.4339
26	Chlorella vulgaris	CCAP 211/21A	0.452222	0.0157527	3	0.0205556	0.000716033	51.7628	4.15246	3	0.234144	0.0214076	0.0106429	0.000973071	12.1281	0.479978	3	0.0548841	0.00382318	0.00249473	0.000173781	11.4507	1.89565	3	0.0519484	0.0101011	0.00236129	0.000459141	58.1388	0.336083	3	0.262883	0.00770244	0.0119492	0.000350111	2.32129	0.0720576	3	0.0105044	0.000681993	0.000477473	3.09997e-05	4.91944	0.676251	25.0644	0.894289	24.6584	3.73674	7.87899
27	Chloroidium saccharophilum	CCAP 211/27	0.373333	0.0409607	3	0.0133333	0.00146288	20.9369	1.99859	3	0.0787082	0.015639	0.00281101	0.000558537	22.5587	2.47516	3	0.0835456	0.00123128	0.00298377	4.39741e-05	10.5686	1.77295	3	0.0393273	0.00726931	0.00140455	0.000259618	47.5807	0.780462	3	0.17782	0.021987	0.00635073	0.00078525	2.47592	0.298408	3	0.00916212	5.61889e-05	0.000327218	2.00675e-06	4.29081	0.780976	19.4139	2.45679	45.9359	1.9117	17.0438
28	Chlorella spaerckii*	CCAP 211/29A	0.351111	0.0865598	3	0.0121073	0.00298482	18.8448	4.61333	3	0.0688264	0.0314313	0.00237333	0.00108384	24.1617	1.7628	3	0.0838896	0.0159815	0.00289275	0.000551088	6.03894	1.13462	3	0.0206097	0.00250604	0.00071068	8.6415e-05	38.583	2.76249	3	0.135476	0.03614	0.00467158	0.00124621	2.16125	0.504697	3	0.00731373	0.000589884	0.000252197	2.03408e-05	2.81259	0.131632	18.383	3.68065	50.9546	2.3385	11.3957
29	Chlorella sp.*	CCAP 211/53	0.437778	0.0400463	3	0.0175111	0.00160185	24.4541	1.2216	3	0.107326	0.0143224	0.00429303	0.000572896	38.5856	4.35464	3	0.170017	0.0344207	0.00680069	0.00137683	5.87788	0.244129	3	0.0257855	0.0032419	0.00103142	0.000129676	46.3803	2.43973	3	0.203406	0.0255255	0.00813624	0.00102102	2.06958	0.109982	3	0.00904984	0.000787729	0.000361994	3.15092e-05	2.84453	0.171938	22.4293	1.11911	31.0825	5.36486	9.24567
30	Chlorella vulgaris	CCAP 211/75	0.322222	0.110017	3	0.0146465	0.00500077	29.9286	9.16005	3	0.102401	0.0573296	0.0046546	0.00260589	13.561	1.07845	2	0.0507473	0.00774385	0.00230669	0.000351993	14.599	1.67714	2	0.0556617	0.0180167	0.00253008	0.000818941	51.7318	1.36681	3	0.166517	0.0571439	0.00756896	0.00259745	2.75578	0.143373	3	0.00879193	0.00261266	0.000399633	0.000118757	5.40022	0.979598	18.814	1.28364	46.9733	18.9483	11.0733
31	Dictyosphaerium ehrenbergianum	CCAP 222/1A	0.291022	0.057151	3	0.0135705	0.00138886	17.3014	2.26611	3	0.0506001	0.0139455	0.00234497	0.000380173	41.5973	13.7386	3	0.125311	0.0588929	0.00576985	0.00233607	13.9996	4.07005	3	0.0394273	0.00762777	0.00187915	0.000507107	48.2888	0.528316	3	0.140619	0.0284796	0.00655312	0.000679402	3.60109	0.640443	3	0.0103296	0.00165333	0.00048732	9.29945e-05	3.83784	0.60295	13.7153	2.59035	27.1017	11.5738	11.081
32	Dictyosphaerium ehrenbergianum	CCAP 222/1C	0.350193	0.123816	3	0.0135994	0.00593196	11.097	2.29418	3	0.0510867	0.0105616	0.00222116	0.000459201	42.0527	5.93731	3	0.150838	0.0644945	0.00582803	0.00281022	10.9156	3.02409	3	0.0357326	0.00427847	0.00137355	0.000259281	45.5086	0.726558	3	0.159947	0.0584438	0.00621267	0.00277895	3.03092	0.88529	3	0.00988375	0.00107048	0.000379532	6.49665e-05	3.61223	0.0606682	15.8965	4.57202	35.9347	6.08313	14.4685
33	Mucidosphaerium pulchellum	CCAP 222/2A	0.233222	0.00887852	3	0.00804215	0.000306156	7.83341	0.261073	3	0.0182787	0.00117043	0.000630301	4.03598e-05	59.1615	2.17993	3	0.137936	0.00592429	0.00475641	0.000204286	13.8398	0.977039	3	0.0322693	0.00238129	0.00111274	8.21133e-05	43.4445	0.196192	3	0.101316	0.00361424	0.00349365	0.000124629	3.7503	0.259412	3	0.00873363	0.00037569	0.00030116	1.29548e-05	3.69463	0.219635	11.6195	0.765853	19.1653	1.12189	6.49141
34	Mucidosphaerium pulchellum	CCAP 222/2B	0.0577556	0.0440868	3	0.00240648	0.00183695	11.1158	1.23145	3	0.00676753	0.00577004	0.00028198	0.000240419	63.6637	3.0237	3	0.0207422	0.00755843	0.00086426	0.000314935	11.793	1.42097	3	0.00640384	0.00416811	0.000266827	0.000173671	45.9296	ND	1	0.049359	ND	0.00205662	ND	3.17797	ND	1	0.00341526	ND	0.000142303	ND	3.24386	ND	14.4525	ND	34.6488	37.0236	31.0695
35	Mucidosphaerium pulchellum	CCAP 222/2C	0.154756	0.0326055	3	0.00644815	0.00135856	11.4822	0.428169	3	0.0176939	0.00330595	0.000737246	0.000137748	53.3482	4.02556	3	0.0834204	0.0228539	0.00347585	0.000952244	15.8502	1.4575	3	0.0242128	0.00318937	0.00100887	0.00013289	47.3864	0.64351	3	0.0733695	0.0156953	0.00305706	0.000653972	4.37405	0.157491	3	0.0067454	0.00128989	0.000281058	5.37452e-05	3.62098	0.248982	10.8412	0.340502	19.3194	2.33191	8.92004
36	Heynigia dictyosphaerioides	CCAP 222/2D	0.254567	0.0237848	3	0.0110681	0.00103412	9.76472	0.777304	3	0.0248073	0.00229932	0.00107858	9.99704e-05	53.0307	2.16792	3	0.135139	0.0159927	0.00587561	0.000695335	13.0343	1.53972	3	0.0329617	0.00195851	0.00143312	8.51527e-05	44.3274	1.41799	3	0.112647	0.00749613	0.00489768	0.000325919	3.81557	0.49318	3	0.0096374	0.000504483	0.000419017	2.1934e-05	3.42015	0.0887382	11.7239	1.23526	24.1703	1.00725	8.7858
37	Dictyosphaerium tetrachotomum	CCAP 222/4	0.244033	0.0945839	3	0.0122017	0.0047292	14.7163	0.902676	3	0.0353449	0.0116421	0.00176724	0.000582107	54.3181	0.258771	3	0.132702	0.0519169	0.00663508	0.00259585	13.8861	0.295371	3	0.0339011	0.0130536	0.00169505	0.000652679	46.8346	0.58653	3	0.11396	0.0430843	0.00569801	0.00215421	3.88848	0.188564	3	0.00958778	0.00402703	0.000479389	0.000201352	3.57528	0.142058	12.0689	0.75609	17.0794	0.731039	6.5633
38	Dictyosphaerium sphagnale	CCAP 222/13	0.207806	0.060078	3	0.00903503	0.00261209	6.09052	1.28379	3	0.0131575	0.0063778	0.000572067	0.000277296	49.0226	11.1701	3	0.101021	0.0346481	0.00439223	0.00150644	12.1896	1.44221	3	0.0259003	0.0104372	0.0011261	0.000453792	41.3026	4.21097	3	0.0847345	0.01903	0.00368411	0.00082739	3.47944	0.236653	3	0.0072977	0.00243038	0.000317291	0.000105669	3.49846	0.255171	11.9049	1.3955	32.6972	10.4522	10.6042
39	Desmodesmus elegans	CCAP 258/8	0.376378	0.0878314	3	0.00990468	0.00231135	18.9053	6.19015	3	0.0740839	0.03555	0.00194958	0.000935525	17.3684	1.09598	3	0.0657159	0.0183487	0.00172937	0.000482861	11.578	0.880212	3	0.0439005	0.0121395	0.00115528	0.000319461	46.3629	0.959747	3	0.175025	0.0439729	0.00460593	0.00115718	8.8935	0.103613	3	0.0335318	0.00820716	0.000882417	0.000215978	1.30165	0.0944242	5.21291	0.068694	52.1483	7.0255	18.9112
40	Pseudostichococcus monallantoides	CCAP 364/1	0.198833	0.0194863	3	0.00903788	0.000885739	17.4126	2.18142	3	0.0347338	0.0062623	0.00157881	0.00028465	25.1973	1.85143	3	0.0503043	0.00837313	0.00228656	0.000380597	14.2773	0.5729	3	0.0283184	0.00178953	0.0012872	8.13421e-05	52.7196	0.779274	3	0.104909	0.0115304	0.00476858	0.000524107	4.18678	0.265391	3	0.00829036	0.000300691	0.000376835	1.36678e-05	3.41366	0.0937744	12.6319	0.947497	43.1128	2.06127	21.8401
41	Stichococcus bacillaris	CCAP 379/5	0.147289	0.00680476	3	0.00613704	0.000283532	12.1297	2.06426	3	0.0178107	0.0026308	0.000742112	0.000109616	18.325	1.86812	3	0.0269649	0.00258138	0.00112354	0.000107557	17.5341	1.11054	3	0.0258048	0.00153349	0.0010752	6.38952e-05	46.9074	1.43947	3	0.0690264	0.00123025	0.0028761	5.12604e-05	5.00536	0.0904228	3	0.00737356	0.000402281	0.000307232	1.67617e-05	3.50182	0.178686	9.37538	0.406949	52.0112	2.50773	21.0657
42	Stichococcus bacillaris	CCAP 379/35	0.245256	0.00840201	3	0.00875965	8.2253e-05	14.085	0.943781	3	0.0345251	0.00220865	0.00123332	7.24567e-05	24.7827	2.80704	3	0.0608647	0.00811771	0.00217218	0.000264631	12.2928	1.28643	3	0.0302027	0.00393272	0.00107727	0.000120049	44.3217	1.31657	3	0.108754	0.006388	0.00388293	0.000143594	3.2624	0.127915	3	0.00800233	0.000446772	0.000285844	1.39141e-05	3.76406	0.296551	13.591	0.324615	48.8395	3.16149	17.1888
43	Monodopsis subterranea	CCAP 848/1	0.623333	0.0818535	3	0.0415556	0.0054569	8.35052	1.92955	3	0.0510268	0.00649845	0.00340179	0.00043323	18.2906	7.22935	3	0.110881	0.0317217	0.00739205	0.00211478	13.5749	1.8305	3	0.085597	0.0227215	0.00570647	0.00151477	40.3581	14.2849	3	0.243906	0.0583611	0.0162604	0.00389074	6.10983	1.83041	3	0.0370862	0.00690741	0.00247241	0.000460494	2.45148	1.15522	6.5377	0.444453	59.7839	6.843	19.5008
44	Nannochloropsis oculata	CCAP 849/1	0.295556	0.003849	3	0.022735	0.000296077	33.0258	0.738093	3	0.0976112	0.00260249	0.00750855	0.000200192	10.3333	0.209009	3	0.0305461	0.00101979	0.0023497	7.84454e-05	10.1283	1.13228	3	0.0299268	0.00323842	0.00230206	0.000249109	54.53	0.798939	3	0.161187	0.00445203	0.012399	0.000342464	2.62158	0.109132	3	0.00774775	0.000319024	0.000595981	2.45403e-05	3.85609	0.268169	20.8237	0.886444	46.5126	0.345102	19.9291
45	Nannochloropsis salina	CCAP 849/2	0.27	0.0272845	3	0.0142105	0.00143603	36.8285	4.58447	3	0.0993077	0.0145531	0.00522672	0.000765955	9.31604	0.366036	3	0.0252191	0.00354614	0.00132732	0.000186639	6.16943	0.581886	3	0.0167374	0.00313957	0.000880914	0.000165241	53.3555	3.92885	3	0.143681	0.0124467	0.00756218	0.00065509	2.09847	0.200938	3	0.00569486	0.00108759	0.000299729	5.72416e-05	2.94022	0.0176225	25.5614	2.79144	47.686	4.85422	18.3697
46	Nannochloropsis salina	CCAP 849/3	0.177778	0.0763278	3	0.00987654	0.00424043	36.7724	6.47659	3	0.0685288	0.0419252	0.00380716	0.00232918	16.421	5.32542	2	0.0312836	0.00290628	0.00173798	0.00016146	10.2969	2.48987	3	0.0173496	0.00474129	0.000963865	0.000263405	59.7401	1.07035	3	0.106698	0.0477822	0.00592764	0.00265457	2.29534	0.205238	3	0.00397952	0.00134865	0.000221084	7.49252e-05	4.45311	0.714062	26.1897	2.76916	38.2835	3.77699	20.4768
47	Nannochloropsis salina	CCAP 849/4	0.355556	0.0164429	3	0.0187135	0.000865418	36.8385	1.99885	3	0.130762	0.000881787	0.00688223	4.64099e-05	10.311	0.221419	3	0.0366604	0.00186026	0.00192949	9.79086e-05	6.1277	0.218893	3	0.021808	0.00170403	0.00114779	8.96856e-05	48.2356	8.03286	3	0.170889	0.0236862	0.00899414	0.00124664	1.94256	0.179626	3	0.0068872	0.000302922	0.000362484	1.59433e-05	3.17732	0.375114	24.797	3.13101	46.7228	1.82557	12.8662
48	Nannochloropsis gaditana	CCAP 849/5	0.503333	0.031798	3	0.0314583	0.00198737	36.3759	2.38942	3	0.183596	0.0231442	0.0114747	0.00144651	16.0276	1.70433	3	0.080327	0.00380382	0.00502044	0.000237739	6.51239	1.29209	3	0.0326033	0.00549173	0.0020377	0.000343233	51.3157	3.81219	3	0.259016	0.0340084	0.0161885	0.00212553	1.83145	0.0548827	3	0.00921729	0.000626079	0.000576081	3.91299e-05	3.56782	0.77206	28.0217	1.94811	41.0841	1.75047	13.8074
49	Nannochloropsis gaditana	CCAP 849/6	0.432222	0.0277555	3	0.0254248	0.00163268	34.576	1.0891	3	0.149593	0.0136054	0.00879958	0.000800319	12.7007	0.654252	3	0.0547784	0.000998582	0.00322226	5.87401e-05	5.76784	0.376717	3	0.0248796	0.00118306	0.00146351	6.95916e-05	50.4092	0.216662	3	0.217857	0.0134511	0.0128151	0.000791243	1.82546	0.0501046	3	0.00788137	0.000308179	0.00046361	1.81282e-05	3.15957	0.187065	27.6278	0.733393	46.9555	0.662027	15.9942
50	Nannochloropsis oculata	CCAP 849/7	0.231111	0.0019245	3	0.0135948	0.000113206	36.6702	3.38662	3	0.0847282	0.0074937	0.00498401	0.000440806	9.36402	0.367736	3	0.0216425	0.000908184	0.00127309	5.34226e-05	10.4747	0.555254	3	0.0242112	0.00137959	0.00142419	8.11526e-05	47.9135	1.86688	3	0.11073	0.00426314	0.00651353	0.000250773	2.5983	0.128619	3	0.0060053	0.00031	0.000353253	1.82353e-05	4.03104	0.0522663	18.495	1.65962	43.4911	2.478	10.7469
51	Nannochloropsis oceanica	CCAP 849/8	0.391333	0.0424631	3	0.0230196	0.00249783	41.9126	4.0734	3	0.165157	0.0327107	0.0097151	0.00192416	10.2486	0.481866	3	0.0399845	0.00290735	0.00235203	0.000171021	6.72175	1.11566	3	0.0259967	0.00169881	0.00152922	9.993e-05	52.4929	2.4766	3	0.205913	0.0293257	0.0121125	0.00172504	2.17041	0.332483	3	0.00839983	0.00035764	0.000494108	2.10377e-05	3.09304	0.0842205	24.616	4.25985	41.1171	2.59409	12.9774
52	Nannochloropsis oceanica	CCAP 849/9	0.33	0.0378594	3	0.0183333	0.0021033	43.5769	4.33782	3	0.143225	0.0159755	0.00795693	0.000887528	10.381	0.570236	3	0.034271	0.00450986	0.00190395	0.000250548	5.22899	0.26816	3	0.0173233	0.00281111	0.000962408	0.000156173	61.5995	3.13889	3	0.202816	0.0198903	0.0112675	0.00110502	2.00622	0.326554	3	0.00664838	0.00151493	0.000369354	8.4163e-05	2.64507	0.384689	31.3599	6.05373	40.8131	3.68991	21.5573
53	Nannochloropsis oceanica	CCAP 849/10	0.418889	0.020367	3	0.0246405	0.00119806	53.1564	1.99425	3	0.222398	0.00283621	0.0130822	0.000166836	11.6998	1.08824	3	0.0491052	0.0062541	0.00288854	0.000367888	6.96036	0.392334	3	0.0291751	0.00249348	0.00171618	0.000146675	63.0147	0.495546	3	0.263938	0.0122375	0.0155258	0.000719851	1.94149	0.0416055	3	0.00813422	0.000478196	0.000478483	2.81291e-05	3.58851	0.270685	32.4705	0.952171	28.1834	1.46975	14.2469
54	Nannochloropsis oceanica	CCAP 211/46	0.403333	0.0152753	3	0.0252083	0.000954703	40.0914	2.84332	3	0.161887	0.0158913	0.0101179	0.000993209	14.2528	0.509201	3	0.0575143	0.00374783	0.00359464	0.000234239	6.49391	0.997859	3	0.0262309	0.00453459	0.00163943	0.000283412	58.6862	1.25634	3	0.236581	0.00449215	0.0147863	0.00028076	2.19907	0.338057	3	0.00886605	0.0013556	0.000554128	8.4725e-05	2.95754	0.205818	27.1618	4.70645	39.1618	2.60768	19.0738
55	Nannochloropsis oceanica	CCAP 211/78	0.364444	0.0443889	3	0.0227778	0.0027743	42.135	1.2861	3	0.15343	0.0179209	0.00958938	0.00112006	12.9135	0.155561	3	0.0471083	0.00625673	0.00294427	0.000391046	6.67797	0.677603	3	0.0241616	0.00159692	0.0015101	9.98075e-05	58.2383	1.48463	3	0.212172	0.0257166	0.0132607	0.00160729	1.98682	0.085016	3	0.00721634	0.000605003	0.000451021	3.78127e-05	3.35589	0.207854	29.3493	1.51335	38.2735	1.23309	17.511
56	Eustigmatos vischeri	CCAP 860/7	0.311111	0.106736	3	0.0207407	0.00711574	11.8242	1.23735	3	0.0361528	0.00978925	0.00241019	0.000652617	16.8513	4.10424	3	0.0499941	0.0106806	0.00333294	0.00071204	20.2268	5.07242	3	0.0598279	0.012239	0.00398852	0.000815931	45.5619	13.7899	3	0.133049	0.027551	0.00886995	0.00183673	6.40903	2.00667	3	0.0186337	0.00363462	0.00124224	0.000242308	3.21098	0.273292	7.12947	0.150334	51.0977	10.3878	19.1148
57	Pleurochrysis dentata	CCAP 904/1	0.311422	0.00627387	3	0.018319	0.000369051	14.3591	3.38667	3	0.0448494	0.0114838	0.0026382	0.000675518	34.5206	2.17867	3	0.107574	0.0085738	0.00632789	0.000504341	14.1219	1.81293	3	0.0439742	0.00559814	0.00258672	0.000329302	43.4311	2.4062	3	0.135317	0.00943621	0.00795981	0.000555071	3.27329	0.830068	3	0.0101857	0.00251744	0.000599159	0.000148084	4.4017	0.518962	13.731	2.75317	36.9984	4.97943	11.2253
58	Chromulina ochromonoides	CCAP 909/1	0.0745356	0.0149376	3	0.00372678	0.000746882	8.65536	0.521333	3	0.0064856	0.00153741	0.00032428	7.68704e-05	51.6516	1.88607	3	0.0385313	0.008241	0.00192657	0.00041205	9.21604	0.526965	3	0.00683148	0.00110697	0.000341574	5.53487e-05	7.35874	0.256059	2	0.00602484	0.000551676	0.000301242	2.75838e-05	2.50135	0.310489	2	0.00203637	4.17464e-06	0.000101819	2.08732e-07	3.66003	0.168888	2.95834	0.264846	30.477	1.138	-24.7896
59	Pleurochrysis pseudoroscoffensis	CCAP 913/2	0.309478	0.0386059	3	0.0193424	0.00241287	11.2257	1.18812	3	0.0347145	0.00533481	0.00216965	0.000333426	39.0655	2.91666	3	0.121535	0.0226529	0.00759594	0.00141581	10.2416	0.449875	3	0.0316731	0.00402602	0.00197957	0.000251626	43.4061	2.49393	3	0.134121	0.0157606	0.00838259	0.00098504	3.29458	0.35773	3	0.0101089	0.000493439	0.000631807	3.08399e-05	3.1362	0.40878	13.2461	1.11493	39.4672	3.23279	13.8203
60	Diacronema vlkianum	CCAP 914/1	0.112667	0.0278576	3	0.00314819	0.000624168	9.9808	1.93139	3	0.0115953	0.00463473	0.00032008	0.000111653	14.2906	1.37252	3	0.0163371	0.00535571	0.000455542	0.000134417	21.2463	1.13038	3	0.0241256	0.0070156	0.000673564	0.000170406	45.6937	3.59667	3	0.0520858	0.0159103	0.00144692	0.000354378	6.27695	0.5374	3	0.00713901	0.00212182	0.000198056	4.39817e-05	3.39799	0.283544	7.28435	0.234896	54.4823	4.21407	21.1315
61	Chrysotila lamellosa	CCAP 918/1	0.4895	0.10645	3	0.0287941	0.00626177	13.7264	1.26536	3	0.0677859	0.0196639	0.0039874	0.0011567	11.9322	1.55183	3	0.0581227	0.0139236	0.00341898	0.000819036	7.41362	2.48399	3	0.0345368	0.00321683	0.00203157	0.000189225	27.266	3.38674	3	0.131305	0.0170721	0.00772381	0.00100424	1.64574	0.49939	3	0.00770156	0.000553996	0.000453033	3.2588e-05	4.48173	0.171671	17.2186	3.53572	66.9278	3.38789	8.13188
62	Isochrysis galbana	CCAP 927/1	0.210222	0.0256956	3	0.0105111	0.00128478	16.0384	1.05405	3	0.0336718	0.00421839	0.00168359	0.000210919	43.3559	11.0448	3	0.0893115	0.011145	0.00446558	0.000557251	15.7117	1.38159	3	0.0327935	0.00133468	0.00163968	6.6734e-05	52.4716	1.25292	3	0.110407	0.0147608	0.00552037	0.000738039	4.32383	0.554935	3	0.00900216	0.000463488	0.000450108	2.31744e-05	3.64759	0.199496	12.2824	1.7404	24.894	12.4688	14.6129
63	Isochrysis sp.	CCAP 927/12	0.515856	0.0876249	3	0.0271503	0.00461183	12.0671	3.38317	3	0.0602799	0.00526981	0.00317262	0.000277359	18.3256	1.01667	3	0.0948917	0.019355	0.0049943	0.00101868	7.36331	1.4371	3	0.0371455	0.000317204	0.00195502	1.6695e-05	32.4119	3.25796	3	0.16531	0.0135311	0.00870053	0.000712165	1.80368	0.428627	3	0.00905582	0.000465382	0.000476622	2.44938e-05	4.10785	0.17558	18.3342	2.36493	62.244	4.21713	12.0081
64	Tisochrysis lutea	CCAP 927/14	0.327956	0.022469	3	0.0234254	0.00160493	11.3734	0.610788	3	0.037232	0.00178285	0.00265943	0.000127346	18.1705	4.22079	3	0.0602223	0.0176433	0.0043016	0.00126024	15.2697	1.06995	3	0.050092	0.00525864	0.003578	0.000375617	33.2645	6.18098	3	0.109991	0.0274162	0.00785652	0.0019583	2.87152	0.167347	3	0.00943812	0.00114742	0.000674151	8.19583e-05	5.32066	0.309923	11.5329	1.53373	55.1864	3.96066	9.25957
65	Diacronema lutheri	CCAP 931/7	0.163289	0.0446357	3	0.0125607	0.00343352	13.7281	3.93328	3	0.0235454	0.0130682	0.00181118	0.00100525	20.2604	3.43822	3	0.034105	0.0153962	0.00262346	0.00118432	14.9695	0.92133	3	0.0245073	0.00707197	0.00188518	0.000543998	47.2705	3.18342	3	0.0780814	0.0265602	0.00600627	0.00204309	4.84137	0.0471044	3	0.00790203	0.00213493	0.000607849	0.000164225	3.0911	0.164085	9.76407	0.659009	51.042	7.73229	20.7991
66	Pavlova gyrans	CCAP 940/1B	0.327389	0.0156299	3	0.0169484	0.000578686	12.5131	1.13329	3	0.0410467	0.00514968	0.00211737	0.000145435	36.1162	3.61546	3	0.118531	0.0163287	0.00611153	0.000502199	8.59598	0.75146	3	0.0281092	0.00225351	0.00145434	8.5424e-05	40.7639	1.61691	3	0.133624	0.0117116	0.00690888	0.000365266	2.24987	0.0917955	3	0.0073749	0.000642152	0.000381183	1.63224e-05	3.82585	0.375667	18.1206	0.288387	42.7748	5.00556	12.2516
67	Pavlova pinguis	CCAP 940/2	0.227411	0.0331453	3	0.00988744	0.0014411	21.3988	9.86688	3	0.048935	0.0226559	0.00212761	0.000985041	25.7877	1.23602	3	0.0585083	0.00732419	0.00254384	0.000318443	12.2863	2.2281	3	0.0276425	0.00409681	0.00120185	0.000178122	46.0365	2.77944	3	0.104151	0.00976508	0.0045283	0.000424569	3.39794	0.262343	3	0.00767371	0.000590471	0.000333639	2.56727e-05	3.60047	0.433658	13.5609	0.257681	40.5271	12.6575	12.9466
68	Pavlova salina	CCAP 940/3	0.218611	0.025164	3	0.0156151	0.00179743	20.0082	4.20204	3	0.0434026	0.00748913	0.00310019	0.000534938	29.7744	2.37512	3	0.0654778	0.012945	0.00467699	0.000924646	14.7976	1.33591	3	0.0321593	0.00183224	0.00229709	0.000130874	47.1398	0.852691	3	0.10314	0.0131162	0.00736714	0.000936873	4.23205	0.510788	3	0.00916714	0.000216497	0.000654796	1.54641e-05	3.50816	0.185601	11.2646	1.57549	35.4198	3.62703	12.1811
69	Pedinella marina*	CCAP 941/1A	0.271744	0.024712	3	0.0125685	0.00149653	9.78378	2.21307	3	0.026374	0.00472969	0.00121729	0.00021287	31.512	6.22629	3	0.0847743	0.0115894	0.00390772	0.000465031	11.4749	0.595275	3	0.0311047	0.00176539	0.00143762	0.000118878	35.5814	6.23937	3	0.0956773	0.00929552	0.00441043	0.000319355	2.77433	0.345981	3	0.00748603	0.000385151	0.000345516	1.52113e-05	4.16282	0.332005	12.7904	1.25363	47.2293	7.08258	9.45926
70	Pedinella sp.*	CCAP 941/3	0.195044	0.0189497	3	0.0139317	0.00135355	13.5476	1.70493	3	0.0262882	0.00245211	0.00187773	0.000175151	11.6972	1.05976	3	0.022694	0.000891947	0.001621	6.37105e-05	16.9015	1.16953	3	0.0329502	0.00366467	0.00235359	0.000261762	44.5338	1.96068	3	0.0870714	0.0120029	0.00621938	0.000857351	4.2654	0.219742	3	0.00834636	0.00124983	0.000596168	8.92734e-05	3.97273	0.402571	10.444	0.168935	57.8537	2.95646	20.6009
71	Pleurochrysis dentata	CCAP 944/2	0.315533	0.0214667	3	0.0137188	0.000933333	18.4451	4.49274	3	0.0576596	0.0109603	0.00250694	0.000476534	44.0642	7.73922	3	0.13862	0.0216638	0.00602695	0.000941905	10.5246	0.76193	3	0.0330997	0.000234007	0.00143912	1.01742e-05	45.0686	1.22666	3	0.142182	0.00989708	0.00618183	0.000430308	2.50841	0.163507	3	0.00789309	0.000193923	0.000343178	8.43143e-06	4.19521	0.109129	18.0243	1.38598	26.9661	12.1556	7.84662
72	Prymnesium parvum	CCAP 946/4	0.381967	0.0317359	3	0.0173621	0.00144254	16.1414	2.11624	3	0.062087	0.0132485	0.00282214	0.000602206	44.9107	1.86615	3	0.17115	0.00716425	0.00777953	0.000325648	8.05291	0.263109	3	0.0307637	0.00286315	0.00139835	0.000130143	44.8782	1.44794	3	0.171709	0.0194225	0.00780493	0.00088284	2.16588	0.333753	3	0.00820705	0.000624862	0.000373048	2.84028e-05	3.77049	0.530971	21.0936	3.63473	30.895	0.928555	10.3785
73	Prymnesium parvum	CCAP 946/6	0.157411	0.0491715	3	0.00819144	0.00200703	26.7119	8.52248	3	0.0416984	0.0188362	0.00219045	0.000910126	19.917	3.8281	3	0.0322914	0.0158225	0.00167438	0.00072756	13.1688	1.82682	3	0.0203781	0.00555023	0.00106742	0.000236247	40.4792	5.15726	3	0.0635751	0.0220923	0.00332003	0.000975046	3.79138	0.562118	3	0.00582738	0.00135445	0.000305595	5.5493e-05	3.47731	0.130016	10.7307	1.15615	40.2023	12.4938	5.23191
74	Isochrysis galbana	CCAP 949/1	0.304767	0.0778482	3	0.0179275	0.00457931	11.9467	1.09505	3	0.0365637	0.0103278	0.0021508	0.000607515	20.0649	2.20564	3	0.0620067	0.0201319	0.00364745	0.00118423	11.2193	1.05568	3	0.0339686	0.00794253	0.00199815	0.000467208	41.7791	2.09358	3	0.127179	0.0317733	0.0074811	0.00186902	2.74407	0.227596	3	0.00826937	0.00167243	0.000486434	9.83783e-05	4.08847	0.174246	15.2667	0.902473	56.7691	3.79705	18.7275
75	Pleurochrysis pseudoroscoffensis	CCAP 961/3	0.436033	0.131555	3	0.0245336	0.00677254	8.28606	1.71696	3	0.0349184	0.00790033	0.00197046	0.000400551	37.1926	8.90636	3	0.160958	0.0628173	0.00906187	0.00334723	12.2764	2.81252	3	0.0523652	0.0170292	0.00295183	0.00089812	38.6933	6.03136	3	0.166986	0.0525545	0.00940363	0.00273893	2.95263	0.297162	3	0.0127246	0.00349446	0.000716662	0.000178419	4.11992	0.576254	13.058	0.88244	42.2449	12.9608	11.0124
76	Pleurochrysis carterae	CCAP 961/4	0.254422	0.0082047	3	0.0159014	0.000512794	12.9012	1.27009	3	0.0327545	0.0021841	0.00204715	0.000136506	30.1699	6.27969	3	0.0764785	0.0137326	0.00477991	0.000858285	13.1036	0.606157	3	0.0333456	0.00204559	0.0020841	0.00012785	42.6902	3.14115	3	0.108448	0.00459611	0.00677802	0.000287257	3.40108	0.0973904	3	0.00865767	0.000503797	0.000541105	3.14873e-05	3.85254	0.127751	12.5763	1.29639	43.8254	6.89016	13.8725
77	Chroomonas placoidea	CCAP 978/8	0.338078	0.0268032	3	0.0241484	0.00191451	11.0155	1.52854	3	0.0374462	0.00777	0.00267473	0.000555	14.8217	1.36748	3	0.0499021	0.00267287	0.00356444	0.000190919	13.7648	0.404231	3	0.0464646	0.00239278	0.0033189	0.000170913	28.8235	2.38829	3	0.0978005	0.0152237	0.00698575	0.00108741	3.01768	0.161998	3	0.0101732	0.000281242	0.000726658	2.00887e-05	4.56549	0.119432	9.59442	1.27434	60.398	0.53539	7.22773
78	Cyanophora paradoxa	CCAP 981/1	0.0732222	0.0129216	3	0.00203395	0.000358933	6.39009	0.513231	3	0.00465979	0.000770337	0.000129439	2.13983e-05	31.6129	0.34749	3	0.0231655	0.00421882	0.000643487	0.000117189	23.4796	3.07496	3	0.0170147	0.00229289	0.00047263	6.36913e-05	45.1537	0.523553	2	0.0329219	0.00786592	0.000914498	0.000218498	7.842	0.685334	2	0.00566337	0.000932084	0.000157316	2.58912e-05	3.1625	0.0839478	5.77708	0.438112	38.5174	3.22336	14.3529
79	Rhodomonas reticulata	CCAP 995/2	0.178611	0.0160342	3	0.0127579	0.0011453	18.9423	3.03465	3	0.0338797	0.00686409	0.00241998	0.000490292	9.64783	5.85099	3	0.0175218	0.0117593	0.00125156	0.000839947	19.3075	2.45796	3	0.0342464	0.00188478	0.00244617	0.000134627	39.1267	10.1322	2	0.0665474	0.0110474	0.00475339	0.000789102	5.30094	1.16877	2	0.00903263	0.00114551	0.000645188	8.18225e-05	3.75367	0.208653	7.34899	0.29106	52.1024	9.25466	12.7707
80	Amphora sp.	CCAP 1001/3	0.0363111	0.00201559	3	0.000981381	5.44753e-05	8.9469	1.46532	3	0.00323391	0.00043061	8.74031e-05	1.16381e-05	13.0779	1.28947	3	0.00476563	0.000717507	0.000128801	1.93921e-05	18.3235	2.50833	3	0.00667002	0.00111518	0.000180271	3.014e-05	29.2375	1.61052	2	0.0103591	0.00107292	0.000279974	2.89979e-05	5.21432	0.405611	2	0.00184849	0.000233238	4.99592e-05	6.30372e-06	3.53579	0.399115	5.61212	0.127691	59.6517	3.70772	6.94238
81	Asterionellopsis glacialis	CCAP 1009/4	0.0826083	0.0219428	3	0.00338231	0.000862232	6.51233	4.78016	3	0.00603508	0.00571378	0.000202029	0.000107612	15.369	0.773018	3	0.0127953	0.00389763	0.000520405	0.000141593	10.3217	2.4135	3	0.00877308	0.00421558	0.000336352	2.36423e-05	22.0385	4.21733	3	0.0184425	0.00748961	0.000721178	4.01542e-05	3.6069	1.08918	3	0.00308442	0.00167597	0.000116112	8.52525e-06	2.90233	0.215069	6.24595	0.736627	67.797	7.48192	5.4711
82	Chaetoceros muelleri	CCAP 1010/3	0.321622	0.0941337	3	0.0214415	0.00627558	23.8646	2.9019	3	0.0782074	0.0318653	0.00521383	0.00212435	16.783	0.311257	3	0.0540429	0.0163293	0.00360286	0.00108862	13.1491	2.56229	3	0.0417305	0.0112714	0.00278203	0.000751424	37.7004	2.26845	3	0.12148	0.0385232	0.00809865	0.00256821	2.89544	0.119736	3	0.00925544	0.00246804	0.000617029	0.000164536	4.55485	0.983484	13.024	0.692945	46.2033	1.56973	5.88114
83	Chaetoceros debilis	CCAP 1010/6	0.109	0.0780119	3	0.00726667	0.0052008	3.05066	0.938108	3	0.00381308	0.00302595	0.000254205	0.00020173	5.85329	0.610615	2	0.00892221	0.000404831	0.000594814	2.69887e-05	8.17162	2.18335	3	0.00818769	0.00583048	0.000545846	0.000388699	15.0964	3.58363	2	0.0229047	0.00313762	0.00152698	0.000209175	2.51009	0.846367	2	0.00378875	0.000906442	0.000252583	6.04294e-05	2.98815	0.0452843	6.12157	0.636418	82.7215	2.41563	6.03281
84	Chaetoceros sp.	CCAP 1010/10	0.0707	0	1	0.002525	N.A.	11.7938	0.173194	1	0.00833824	0.000122448	0.000297794	4.37314e-06	13.4355	4.98376	1	0.00949889	0.00352352	0.000339246	0.00012584	15.8043	0.424895	1	0.0111737	0.000300401	0.00039906	1.07286e-05	27.1039	ND	1	0.0191625	ND	0.000684375	ND	4.18252	ND	1	0.00295704	ND	0.000105609	ND	3.84755	ND	6.4803	ND	58.9663	5.30201	4.5548
85	Chaetoceros calcitrans	CCAP 1010/11	0.136989	0.0498234	3	0.00721876	0.00456686	17.2801	2.19149	3	0.0232259	0.00760537	0.00123795	0.000840288	18.5922	8.0816	3	0.0281475	0.0181841	0.00154729	0.00118605	15.1914	1.89624	3	0.0210792	0.0087649	0.00114385	0.000831011	36.3636	3.08126	3	0.0508342	0.0215039	0.00270254	0.00178279	3.47783	0.0921864	3	0.00479441	0.00183097	0.000253695	0.000163628	4.36459	0.482191	10.4454	0.630092	48.9362	8.06879	7.74239
86	Chaetoceros curvisetus	CCAP 1010/12	0.124233	0.031207	2	0.00828222	0.00208047	5.13232	1.46356	2	0.00614769	0.00021659	0.000409846	1.44394e-05	3.05233	0.130252	2	0.00377169	0.000790724	0.000251446	5.27149e-05	10.4919	0.444704	2	0.012965	0.00272173	0.000864334	0.000181448	15.8287	1.13634	2	0.0194872	0.00352795	0.00129915	0.000235197	2.48602	0.0709153	2	0.00309954	0.000863913	0.000206636	5.75942e-05	4.22461	0.299391	6.3762	0.638978	81.3235	2.03852	5.14654
87	Attheya sp.	CCAP 1010/15	0.0606	0.010304	3	0.000918182	0.000156121	4.87786	0.816641	3	0.00290093	8.48255e-05	4.39535e-05	1.28523e-06	4.63727	0.417741	3	0.00278195	0.00025012	4.21507e-05	3.78969e-06	10.9242	2.20627	3	0.00648563	0.000746394	9.82671e-05	1.1309e-05	16.3267	4.06486	3	0.00966672	0.00169971	0.000146465	2.57532e-05	2.9106	0.826632	3	0.00172184	0.000393112	2.60884e-05	5.95624e-06	3.8342	0.460082	5.65962	0.301853	79.5607	3.30468	4.97479
88	Cylindrotheca fusiformis	CCAP 1017/2	0.4126	0.0489588	3	0.0294714	0.00349706	24.5084	3.09456	3	0.101349	0.0200828	0.00723921	0.00143448	37.8637	5.23878	3	0.155208	0.0185146	0.0110863	0.00132247	10.5199	1.48979	3	0.042922	0.00103359	0.00306586	7.3828e-05	47.0641	0.982479	3	0.193899	0.0195418	0.0138499	0.00139584	2.51162	0.196528	3	0.0102988	0.000410992	0.000735628	2.93566e-05	4.17477	0.267855	18.7979	1.15851	27.1081	4.03148	7.7167
89	Cylindrotheca sp.	CCAP 1017/7	0.137178	0.0658474	3	0.00381049	0.00182909	6.4651	0.545635	3	0.0086627	0.00342842	0.000240631	9.52338e-05	27.7983	3.48363	3	0.0389259	0.0213069	0.00108128	0.000591857	18.4192	2.40536	3	0.0249562	0.011368	0.000693228	0.000315778	34.614	0.883159	3	0.0478329	0.0242227	0.00132869	0.000672853	5.7593	0.335475	3	0.00790613	0.00386554	0.000219615	0.000107376	3.19013	0.244466	6.02096	0.306323	47.3174	1.14638	8.81907
90	Extubocellulus spinifer	CCAP 1026/2	0.227133	0.0255973	2	0.025237	0.00284414	23.131	2.2795	2	0.05283	0.0110984	0.00587	0.00123316	19.9936	1.74842	2	0.0451595	0.00063426	0.00501772	7.04733e-05	12.2865	1.40712	2	0.0277266	5.10385e-05	0.00308073	5.67094e-06	42.7996	0.525022	2	0.0972795	0.012148	0.0108088	0.00134978	4.10119	0.282021	2	0.00927907	0.000409227	0.00103101	4.54697e-05	2.99111	0.137415	10.4651	0.847655	44.5889	1.1016	10.7108
91	Navicula pelliculosa	CCAP 1050/9	0.0415	0.00745863	3	0.00296429	0.000532759	9.79427	0.367873	3	0.00408182	0.000884759	0.000291558	6.3197e-05	15.9414	2.3547	3	0.0067174	0.00219412	0.000479814	0.000156723	ND	ND	ND	ND	ND	ND	ND	65.8839	0.468513	3	0.0273297	0.00479722	0.00195212	0.000342659	12.8204	0.817667	3	0.00528888	0.000690093	0.000377777	4.92924e-05	ND	ND	5.15157	0.296743	75.7318	0.827227	52.0637
92	Navicula salincola	CCAP 1050/10	0.248178	0.0109646	3	0.00909515	0.000658177	8.07148	1.42089	3	0.020059	0.00389157	0.000738862	0.000177806	17.7109	1.3142	3	0.0440402	0.00503868	0.00161361	0.000198339	8.50987	0.89739	3	0.0211229	0.0024929	0.000776366	0.000127084	23.8505	3.06016	3	0.0592944	0.0090907	0.00218106	0.000430125	2.67702	0.292813	3	0.00665381	0.000900722	0.000244617	4.36562e-05	3.18213	0.158919	8.89768	0.160301	65.7077	2.30897	6.12156
93	Nitzschia ovalis	CCAP 1052/12	0.104989	0.0295039	3	0.0131236	0.00368798	20.4364	3.24469	3	0.021735	0.00823458	0.00271687	0.00102932	11.0639	1.59483	3	0.0118257	0.00465645	0.00147821	0.000582056	20.2728	2.82479	3	0.020774	0.00299044	0.00259675	0.000373805	41.65	1.57687	3	0.0435599	0.011331	0.00544499	0.00141637	5.71109	0.514864	3	0.00589523	0.00106187	0.000736904	0.000132734	3.54031	0.210317	7.32395	0.561303	48.2269	2.85363	10.9482
94	Nitzschia epithemoides	CCAP 1052/18	0.161933	0.0155954	3	0.00704058	0.000678063	19.192	3.42378	3	0.0309018	0.00456309	0.00134356	0.000198395	16.8765	2.76498	3	0.0274986	0.00643136	0.00119559	0.000279624	25.0042	3.23823	3	0.0403053	0.00423897	0.00175241	0.000184303	41.5289	1.60539	3	0.067145	0.00512964	0.00291935	0.000223028	5.4715	0.0917576	3	0.00885704	0.000811932	0.000385088	3.53014e-05	4.5644	0.512978	7.5884	0.177143	38.9273	3.91034	6.94019
95	Odontella aurita	CCAP 1054/1	0.0204875	0.010695	2	0.00146339	0.000763928	5.00507	0.147465	2	0.0010333	0.000565503	7.38071e-05	4.03931e-05	47.8556	5.78107	2	0.0101136	0.00630255	0.000722397	0.000450182	10.2566	1.30724	2	0.00217122	0.00136476	0.000155087	9.7483e-05	30.3761	ND	1	0.00392611	ND	0.000280436	ND	4.64852	ND	1	0.000600822	ND	4.29158e-05	ND	2.00757	ND	6.53456	ND	36.8828	7.23578	4.19829
96	Odontella mobiliensis	CCAP 1054/4	0.1601	0	1	0.00533667	N.A.	5.45311	0.0254315	1	0.00873043	4.07158e-05	0.000291014	1.35719e-06	48.9693	0.406244	1	0.0783998	0.000650396	0.00261333	2.16799e-05	9.04791	ND	1	0.0144857	ND	0.000482857	ND	29.0605	ND	1	0.0465258	ND	0.00155086	ND	3.41147	ND	1	0.00546176	ND	0.000182059	ND	2.6522	ND	8.51845	ND	42.5616	4.94268	0.659574
97	Porosira glacialis	CCAP 1060/2	0.107489	0.0580754	3	0.00158301	0.000435394	24.1633	0.715412	3	0.0259657	0.013903	0.000382968	0.000106664	10.3594	8.76392	3	0.0144561	0.0182601	0.000186819	0.000200357	12.0568	1.5725	3	0.0135061	0.00882594	0.000195328	7.72937e-05	30.5244	ND	1	0.0529903	ND	0.000623415	ND	3.88325	ND	1	0.00674132	ND	7.93097e-05	ND	3.48394	ND	7.86052	ND	53.4205	9.97775	-3.07762
98	Porosira pseudodenticulata	CCAP 1060/4	0.148125	0.0885079	3	0.00220749	0.000653856	13.3147	3.76366	3	0.0193222	0.011148	0.000287889	8.76912e-05	7.46071	6.37606	3	0.0146863	0.0190117	0.000189648	0.000209645	12.5821	1.24326	3	0.0179715	0.00891978	0.000272482	5.27235e-05	39.4523	9.90133	3	0.0568865	0.0308129	0.000867734	0.000288506	5.20388	1.464	3	0.00686583	0.00179402	0.000108496	3.64353e-06	2.52156	0.561718	8.00891	2.71512	66.6425	7.30665	19.6803
99	Cyclotella cryptica	CCAP 1070/2	0.252778	0.00543735	3	0.0168519	0.00036249	23.5006	3.20618	3	0.0593001	0.00688164	0.00395334	0.000458776	13.7974	2.65959	3	0.0349499	0.00723117	0.00233	0.000482078	13.812	1.0128	3	0.0348848	0.00199677	0.00232565	0.000133118	53.5234	4.88486	3	0.135144	0.0098284	0.0090096	0.000655227	5.85283	0.278376	3	0.0147889	0.000583133	0.000985928	3.88756e-05	2.35822	0.0719285	9.13465	0.460124	48.89	1.68017	22.8236
100	Stephanopyxis turris	CCAP 1074/5	0.0835583	0.0313641	3	0.00321378	0.00120631	6.85455	0.256792	3	0.0057656	0.00226861	0.000221754	8.72543e-05	17.436	4.42744	3	0.015425	0.00935899	0.00059327	0.000359961	14.8527	0.433599	3	0.0124445	0.00472832	0.000478634	0.000181858	29.4876	1.19173	2	0.0294923	0.00725458	0.00113432	0.000279022	4.74363	0.0421967	2	0.00472032	0.000934061	0.000181551	3.59254e-05	3.17099	0.0556504	6.21762	0.306536	60.8568	4.57219	8.5668
101	Stauroneis simulans	CCAP 1078/1	0.121833	0.0149641	3	0.0052971	0.000650613	10.0749	1.1813	3	0.0121581	0.000184354	0.000528611	8.01539e-06	18.8428	4.62933	3	0.0232546	0.00777272	0.00101107	0.000337945	12.026	1.64436	3	0.0147384	0.00331681	0.000640802	0.000144209	31.0126	0.947919	3	0.0378435	0.00547839	0.00164537	0.000238191	4.23448	0.158974	3	0.00517034	0.000790645	0.000224797	3.43759e-05	2.83308	0.292409	7.32516	0.0581045	59.0563	5.46705	9.44474
102	Thalassiosira weissflogii	CCAP 1085/1	0.326678	0.0285693	3	0.0155561	0.00136044	15.5213	1.01858	3	0.0505271	0.00176931	0.00240605	8.4253e-05	31.5105	7.48714	3	0.1039	0.0314291	0.00494761	0.00149663	8.61464	0.278064	3	0.0280953	0.00166735	0.00133787	7.93977e-05	35.8535	3.09286	3	0.117326	0.0165351	0.00558695	0.000787385	2.66642	0.114457	3	0.00869037	0.000418487	0.000413827	1.9928e-05	3.2318	0.0375412	13.4848	1.57981	44.3535	6.31453	6.88734
103	Chaetoceros simplex	CCAP 1085/3	0.33892	0.0502414	3	0.0260708	0.00386472	19.6297	2.96571	3	0.0672759	0.0191389	0.00517507	0.00147223	15.8752	1.13854	3	0.0534404	0.00462306	0.0041108	0.00035562	8.65245	0.598695	3	0.0294749	0.00609819	0.0022673	0.000469092	35.8788	4.27887	3	0.12111	0.0198618	0.00931617	0.00152783	2.21856	0.128916	3	0.00748305	0.000795389	0.000575619	6.11838e-05	3.91985	0.513379	16.2283	2.33799	55.8427	3.13004	10.0244
104	Thalassiosira pseudonana	CCAP 1085/12	0.172556	0.00905129	3	0.0108218	0.00261582	21.4429	6.34022	3	0.0371536	0.0121686	0.00242709	0.00120104	24.4979	2.86639	3	0.042214	0.0047017	0.00269529	0.000883329	13.5063	4.12137	3	0.023059	0.00589254	0.00144295	0.000528729	41.1703	5.52445	3	0.0710092	0.0100362	0.00454896	0.00158802	3.28037	0.806206	3	0.00561189	0.00108758	0.00035223	0.000114404	4.07408	0.290199	13.1057	4.04297	40.553	8.40257	7.91624
105	Thalassiosira weissflogii	CCAP 1085/18	0.346089	0.0350628	3	0.0216306	0.00219143	12.3481	1.19095	3	0.0430085	0.0082538	0.00268803	0.000515862	29.5281	1.39787	3	0.101867	0.00576024	0.00636668	0.000360015	6.93821	1.11416	3	0.023752	0.00123836	0.0014845	7.73972e-05	30.9288	1.4329	3	0.107371	0.0154788	0.0067107	0.000967425	2.0366	0.119864	3	0.00702087	0.000336413	0.000438804	2.10258e-05	3.39379	0.342503	15.2465	1.54088	51.1856	1.36821	6.05577
106	Thalassiosira rotula	CCAP 1085/20	0.144487	0.0116849	2	0.0096325	0.000778996	4.01849	0.537046	2	0.00577484	0.000306406	0.000384989	2.0427e-05	10.0175	0.0328313	2	0.0146119	0.00102585	0.000974124	6.83903e-05	12.3016	1.20736	2	0.0165249	0.00136013	0.00110166	9.06753e-05	21.8864	0.433851	2	0.0315977	0.00193055	0.00210652	0.000128703	3.79192	0.0102422	2	0.00547825	0.000428284	0.000365216	2.85523e-05	3.24154	0.331505	5.77172	0.0988249	73.5975	0.545758	8.28103
107	Thalassiosira rotula	CCAP 1085/22	0.153233	0.0105515	3	0.0102156	0.000703433	1.05353	0.165657	3	0.00162126	0.000339699	0.000108084	2.26466e-05	4.78071	2.5726	3	0.00737877	0.00396457	0.000491918	0.000264305	8.91069	1.20678	3	0.013611	0.00152442	0.000907402	0.000101628	12.1132	1.13491	2	0.0191601	0.00301889	0.00127734	0.000201259	2.70966	0.284122	2	0.00428755	0.000723009	0.000285837	4.82006e-05	3.04943	0.139521	4.47302	0.050179	85.2551	1.30845	4.52563
108	Achnanthes sp.	CCAP 1095/1	0.118733	0.0295615	3	0.00474933	0.00118246	12.4542	1.18858	3	0.014923	0.00444415	0.000596919	0.000177766	17.4821	2.48494	3	0.0210943	0.00710379	0.000843772	0.000284152	12.3779	1.99206	3	0.0143449	0.00191228	0.000573796	7.6491e-05	33.4976	0.867514	3	0.0398664	0.0106166	0.00159466	0.000424663	4.04842	0.549598	3	0.00475846	0.00114194	0.000190338	4.56777e-05	3.06163	0.295606	8.36932	1.056	57.6858	1.98439	10.4792
109	Achnanthes sp.	CCAP 1095/2	0.0681917	0.0220202	3	0.00103321	0.00033364	13.8509	7.34916	3	0.0105215	0.00724915	0.000159417	0.000109836	11.8921	1.97613	3	0.0083823	0.00375187	0.000127005	5.68465e-05	7.40824	0.458632	3	0.00510341	0.00186094	7.73245e-05	2.8196e-05	26.0472	7.44955	3	0.0188554	0.00995526	0.000285688	0.000150837	2.48049	0.21519	3	0.00172133	0.000659165	2.60808e-05	9.98735e-06	2.99629	0.223405	10.3834	2.28814	66.8487	9.65429	6.83725
110	Amphidinium carterae	CCAP 1102/3	0.0495556	0.0122838	3	0.00247778	0.000614189	13.7999	2.10183	3	0.00680901	0.00172064	0.00034045	8.60318e-05	25.0939	1.8719	3	0.012581	0.00410127	0.000629052	0.000205063	33.5545	1.60907	3	0.0166532	0.00435721	0.000832658	0.000217861	37.405	0.294788	3	0.0185228	0.00450121	0.00092614	0.00022506	6.8044	0.0402244	3	0.00336921	0.000817034	0.00016846	4.08517e-05	4.93106	0.226703	5.49731	0.0537857	27.5517	1.72506	-0.904316
111	Porphyridium purpureum	CCAP 1380/1A	0.553933	0.0446801	3	0.0213051	0.00171847	6.5522	1.46206	3	0.0360565	0.00731587	0.00138679	0.00028138	30.7231	4.73618	3	0.169753	0.0266594	0.00652895	0.00102536	5.6172	1.17914	3	0.031007	0.006512	0.00119258	0.000250462	24.8494	3.54215	3	0.136955	0.0157793	0.0052675	0.000606897	1.25372	0.0546552	3	0.00694327	0.000611275	0.000267049	2.35106e-05	4.45944	0.75649	19.7783	2.24057	57.1075	7.33574	4.60344
112	Porphyridium purpureum	CCAP 1380/3	0.324967	0.0534472	3	0.0191157	0.00314395	4.76269	0.217231	3	0.0154568	0.00252259	0.000909221	0.000148388	31.2734	1.16125	3	0.10178	0.0181211	0.00598709	0.00106594	12.5468	1.93926	3	0.0400966	0.00199251	0.00235862	0.000117207	27.8554	1.68289	3	0.0899219	0.00974234	0.00528952	0.000573079	2.96713	0.3682	3	0.00951161	0.000472857	0.000559507	2.78151e-05	4.22007	0.235321	9.43548	0.577384	51.4171	1.98427	5.07659
113	Porphyridium marinum	CCAP 1380/10	0.638789	0.145906	3	0.021293	0.00486354	6.3038	1.33124	3	0.0389873	0.00125135	0.00129958	4.17116e-05	35.2984	7.02746	3	0.218699	0.00550269	0.00728995	0.000183423	5.79939	1.68283	3	0.0356567	0.00513422	0.00118856	0.000171141	24.6134	6.63047	3	0.150821	0.0126948	0.00502738	0.000423159	1.53329	0.369605	3	0.00943612	0.000442462	0.000314537	1.47487e-05	3.77413	0.446684	15.9737	0.907822	52.5984	9.7204	2.6295
114	Rhodella maculata	CCAP 1388/2	0.402556	0.0652352	3	0.0154829	0.00250905	3.37266	1.18639	3	0.013252	0.00414538	0.000509691	0.000159438	47.2204	7.58643	3	0.193336	0.0585402	0.007436	0.00225155	8.9071	2.51769	3	0.0347614	0.00338637	0.00133698	0.000130245	35.0069	0.214403	3	0.140852	0.0222634	0.00541739	0.000856285	2.61156	0.447224	3	0.0103189	0.000177407	0.000396881	6.82336e-06	3.37095	0.357674	13.6434	2.09728	40.4999	4.23119	8.83481
115	Rhodella violacea	CCAP 1388/5	0.621889	0.087296	3	0.0239188	0.00335754	5.91104	0.292263	3	0.036928	0.00709251	0.00142031	0.000272789	47.4143	1.52184	3	0.295156	0.0453168	0.0113521	0.00174295	6.40827	0.648035	3	0.0396198	0.00412024	0.00152384	0.000158471	33.7199	0.799247	3	0.210087	0.0339322	0.00808028	0.00130509	1.79216	0.128098	3	0.0110922	0.00107895	0.000426621	4.14982e-05	3.57097	0.10887	18.8833	1.51388	40.2664	2.03216	6.86538
116	Rhodella violaceae	CCAP 1388/6	1.49376	0.0423734	3	0.0553243	0.00156939	2.23931	0.370867	3	0.0335437	0.00637262	0.00124236	0.000236023	26.819	1.01184	3	0.400409	0.0108289	0.01483	0.00040107	2.9074	0.403102	3	0.043387	0.0056856	0.00160693	0.000210578	18.4047	1.17435	3	0.274713	0.014153	0.0101745	0.000524185	1.0179	0.0766105	3	0.0151926	0.00097338	0.00056269	3.60511e-05	2.84791	0.185355	18.0913	0.219645	68.0343	1.36499	4.43427
117	Timspurckia oligopyrenoides	CCAP 1393/1	0.738078	0.0843369	3	0.0246026	0.00281123	2.77108	0.220038	3	0.0204144	0.0023784	0.000680481	7.92801e-05	36.1052	4.32772	3	0.26664	0.0457837	0.00888802	0.00152612	6.11844	0.108547	3	0.0451798	0.00553216	0.00150599	0.000184405	23.8145	1.9432	3	0.175305	0.0187534	0.00584349	0.000625113	1.42363	0.0652157	3	0.0104716	0.000717073	0.000349054	2.39024e-05	4.30421	0.225622	16.7271	1.08323	55.0053	4.63654	4.02362
Data are mean values obtained from biological reps for the given n value shown. SD values given where n=1 were from triplicate machine reps/assays. Values ND due to insufficient material.
N ratio (protein/N in %DW terms). C/N ratio (C/N in %DW terms).
Biomass remainder: biomass (%DW) or C (%DW) not accounted for by lipid, protein or carbohydrate.
*Strains undergoing taxonomic review (see Supplmentary Text S1 online).
[truncated: 1 more columns]
