# Supplementary material for: Unlocking nature’s treasure-chest: screening for oleaginous algae
Source: Sci Rep. 2015 Jul 23;5:9844. doi: 10.1038/srep09844 (PMC5378892; doi:10.1038/srep09844)
Supplement: Supplementary Information [file srep09844-s6.xls]

## Sheet: Composition
	Dataset S5. Log phase TFA levels		Log phase TFA content			Stat. phase TFA content			Log/stat. DW yield ratio*
No.	Strain	Accession	% DW	SD	n	% DW	SD	n	%	SD	n
1	Dunaliella primolecta	CCAP 11/34	4.33718	0.827695	3	31.9194	2.82431	3	50.8439	7.05955	3
2	Dunaliella bioculata	CCAP 19/4	1.56504	0.205011	3	7.27118	0.674714	3	27.5207	1.87581	3
3	Dunaliella tertiolecta	CCAP 19/6B	3.08609	0.492554	3	8.79451	0.635874	3	34.7012	3.0512	3
4	Dunaliella polymorpha	CCAP 19/7A	2.43732	0.398185	3	8.12521	0.279953	3	31.7661	3.06557	3
5	Dunaliella quartolecta	CCAP 19/8	1.66293	0.196355	3	6.45986	0.239603	3	28.8094	8.64934	3
6	Dunaliella quartolecta	CCAP 19/9	2.01416	0.196539	3	7.92586	0.48278	3	37.2576	7.04314	3
7	Dunaliella salina	CCAP 19/12	2.34389	0.410974	3	5.17389	0.320491	3	54.8422	1.11429	3
8	Dunaliella polymorpha	CCAP 19/14	2.206	0.858955	3	6.89234	0.461824	3	40.9501	13.6526	3
9	Dunaliella tertiolecta	CCAP 19/22	3.13508	0.292292	3	7.52756	0.117648	3	35.1674	5.52088	3
10	Dunaliella tertiolecta	CCAP 19/27	8.80938	0.20304	3	12.5084	0.623527	3	36.0499	8.20713	3
11	Dunaliella salina	CCAP 19/30	1.81876	0.582108	3	8.90437	0.384267	3	43.4606	13.9514	3
12	Haematococcus pluvialis	CCAP 34/6	12.471	0.899127	2	36.4373	10.556	3	21.0826	1.42264	2
13	Tetraselmis verrucosa	CCAP 66/6	3.13263	0.0607401	2	11.7233	2.4211	3	44.3473	14.825	2
14	Tetraselmis gracilis	CCAP 66/13	2.15088	0.556916	3	5.00479	0.15566	3	22.5028	2.90823	3
15	Tetraselmis apiculata	CCAP 66/15	4.08396	0.479232	2	17.9537	3.40308	3	30.7831	1.83177	2
16	Tetraselmis striata	CCAP 66/16	2.11037	0.0698892	3	9.2477	1.21836	3	38.5191	14.457	3
17	Tetraselmis inconspicua	CCAP 66/19C	2.23566	0.0137065	2	7.23478	0.625268	3	40.64	9.87833	2
18	Tetraselmis chui	CCAP 66/21A	2.92968	ND	1	8.40265	2.75599	3	32.2203	ND	1
19	Tetraselmis sp.	CCAP 66/60	2.94699	ND	1	19.5287	4.72342	3	37.6737	ND	1
20	Tetraselmis sp.	CCAP 66/62	2.94587	ND	1	5.23398	1.22175	3	25.2033	ND	1
21	Pyramimonas spinifera	CCAP 67/18	3.23836	ND	1	4.42958	0.412657	3	39.1304	ND	1
22	Pycnococcus provasolii	CCAP 190/1	3.78599	0.498041	3	15.0079	1.90037	3	39.246	2.1637	3
23	Chlorella stigmatophora*	CCAP 211/20	4.20398	ND	1	30.7106	2.99013	3	48.8491	ND	1
24	Chlorella vulgaris	CCAP 211/21A	11.0052	4.4054	3	51.7628	4.15246	3	39.7821	13.4131	3
25	Chloroidium saccharophilum	CCAP 211/27	4.77976	1.04101	2	20.9369	1.99859	3	34.5254	16.9521	2
26	Chlorella spaerckii*	CCAP 211/29A	5.14885	0.95853	2	18.8448	4.61333	3	42.3513	4.4088	2
27	Chlorella sp.*	CCAP 211/53	3.52256	1.06712	2	24.4541	1.2216	3	38.6092	7.93267	2
28	Chlorella vulgaris	CCAP 211/75	5.37635	1.50096	2	29.9286	9.16005	3	48.4687	6.49654	2
29	Dictyosphaerium ehrenbergianum	CCAP 222/1A	11.0967	0.793604	3	17.3014	2.26611	3	31.1758	9.54595	3
30	Dictyosphaerium ehrenbergianum	CCAP 222/1C	7.45659	1.28537	2	11.097	2.29418	3	31.1871	3.64668	2
31	Mucidosphaerium pulchellum	CCAP 222/2A	8.14654	0.495981	2	7.83341	0.261073	3	57.7488	0.764973	2
32	Mucidosphaerium pulchellum	CCAP 222/2B	9.49568	ND	1	11.1158	1.23145	3	57.5993	ND	1
33	Mucidosphaerium pulchellum	CCAP 222/2C	8.60506	ND	1	11.4822	0.428169	3	52.3186	ND	1
34	Heynigia dictyosphaerioides	CCAP 222/2D	11.5162	0.140458	3	9.76472	0.777304	3	40.8163	8.6483	3
35	Dictyosphaerium tetrachotomum	CCAP 222/4	9.63692	0.0307749	2	14.7163	0.902676	3	38.0704	6.2544	2
36	Dictyosphaerium sphagnale	CCAP 222/13	7.54608	0.215446	2	6.09052	1.28379	3	38.3084	19.953	2
37	Pseudostichococcus monallantoides	CCAP 364/1	5.51767	0.739109	3	17.4126	2.18142	3	43.9854	2.52747	3
38	Stichococcus bacillaris	CCAP 379/5	5.88717	ND	1	12.1297	2.06426	3	48.4953	ND	1
39	Stichococcus bacillaris	CCAP 379/35	8.1796	0.155446	3	14.085	0.943781	3	29.1882	0.896299	3
40	Nannochloropsis oculata	CCAP 849/1	6.59666	1.65925	2	33.0258	0.738093	3	46.0227	7.23177	2
41	Nannochloropsis salina	CCAP 849/4	12.5966	1.24018	3	36.8385	1.99885	3	44.1068	15.1666	3
42	Nannochloropsis gaditana	CCAP 849/5	9.81069	0.626954	2	36.3759	2.38942	3	45.9824	10.6361	2
43	Nannochloropsis gaditana	CCAP 849/6	9.40664	1.78477	3	34.576	1.0891	3	30.9029	2.96035	3
44	Nannochloropsis oculata	CCAP 849/7	11.456	0.253608	2	36.6702	3.38662	3	54.3478	3.07438	2
45	Nannochloropsis oceanica	CCAP 849/8	9.70154	0.28636	3	41.9126	4.0734	3	39.7359	4.15612	3
46	Nannochloropsis oceanica	CCAP 849/9	8.21042	ND	1	43.5769	4.33782	3	25.9615	ND	1
47	Nannochloropsis oceanica	CCAP 849/10	17.453	3.30649	2	53.1564	1.99425	3	58.7626	1.10223	2
48	Nannochloropsis oceanica	CCAP 211/46	12.2295	2.39859	3	40.0914	2.84332	3	42.6984	10.9662	3
49	Nannochloropsis oceanica	CCAP 211/78	9.55843	ND	1	42.135	1.2861	3	40.678	ND	1
50	Eustigmatos vischeri	CCAP 860/7	5.15449	0.377521	3	11.8242	1.23735	3	35.48	12.4988	3
51	Pleurochrysis dentata	CCAP 904/1	11.0293	0	1	14.3591	3.38667	3	55.6789	0	1
52	Pleurochrysis pseudoroscoffensis	CCAP 913/2	10.9209	0.511082	2	11.2257	1.18812	3	51.2395	11.0706	2
53	Diacronema vlkianum	CCAP 914/1	14.7737	ND	1	9.9808	1.93139	3	45.9419	ND	1
54	Chrysotila lamellosa	CCAP 918/1	7.17112	0.195676	2	13.7264	1.26536	3	23.3605	0.19355	2
55	Isochrysis sp.	CCAP 927/12	13.6726	0.0254166	2	12.0671	3.38317	3	36.8655	0.0312664	2
56	Tisochrysis lutea	CCAP 927/14	14.5139	0.263074	2	11.3734	0.610788	3	37.7902	16.8327	2
57	Diacronema lutheri	CCAP 931/7	14.121	1.29713	3	13.7281	3.93328	3	44.7019	14.3052	3
58	Pavlova gyrans	CCAP 940/1B	11.3715	2.5101	2	12.5131	1.13329	3	47.5106	10.9946	2
59	Pavlova pinguis	CCAP 940/2	10.6343	2.23755	2	21.3988	9.86688	3	46.5487	4.37137	2
60	Pavlova salina	CCAP 940/3	11.7929	0.267703	3	20.0082	4.20204	3	44.8118	6.4251	3
61	Pedinella marina*	CCAP 941/1A	8.06945	1.49036	3	9.78378	2.21307	3	46.5189	12.5352	3
62	Pedinella sp.*	CCAP 941/3	12.4372	0.191187	2	13.5476	1.70493	3	37.2558	2.35239	2
63	Pleurochrysis dentata	CCAP 944/2	13.2855	0.512168	3	18.4451	4.49274	3	34.4417	12.6982	3
64	Prymnesium parvum	CCAP 946/4	7.40271	ND	1	16.1414	2.11624	3	52.1638	ND	1
65	Prymnesium parvum	CCAP 946/6	20.7761	1.32036	2	26.7119	8.52248	3	44.1477	7.95231	2
66	Pleurochrysis pseudoroscoffensis	CCAP 961/3	7.72295	0.687057	2	8.28606	1.71696	3	39.7817	14.4232	2
67	Chroomonas placoidea	CCAP 978/8	9.2787	0.0762821	2	11.0155	1.52854	3	30.6251	1.9518	2
68	Rhodomonas reticulata	CCAP 995/2	21.1871	ND	1	18.9423	3.03465	3	54.7971	ND	1
69	Chaetoceros muelleri	CCAP 1010/3	14.55	ND	1	23.8646	2.9019	3	44.396	ND	1
70	Cylindrotheca fusiformis	CCAP 1017/2	10.2762	1.60883	2	24.5084	3.09456	3	50.0012	3.08612	2
71	Navicula salincola	CCAP 1050/10	14.0321	0.55885	2	8.07148	1.42089	3	36.8392	1.31717	2
72	Porosira glacialis	CCAP 1060/2	14.7214	ND	1	24.1633	0.715412	3	52.9954	ND	1
73	Stauroneis simulans	CCAP 1078/1	6.81851	0.452311	2	10.0749	1.1813	3	33.3537	13.7304	2
74	Thalassiosira weissflogii	CCAP 1085/18	5.89122	0.343207	3	12.3481	1.19095	3	37.3444	4.707	3
75	Achnanthes sp.	CCAP 1095/1	8.90584	0.313938	2	12.4542	1.18858	3	32.2035	8.47564	2
76	Porphyridium purpureum	CCAP 1380/1A	3.81618	0.437402	2	6.5522	1.46206	3	42.6427	2.63851	2
77	Porphyridium purpureum	CCAP 1380/3	2.12639	0.54787	2	4.76269	0.217231	3	45.3873	2.94039	2
78	Porphyridium marinum	CCAP 1380/10	2.05452	0.0368828	2	6.3038	1.33124	3	35.3326	3.09992	2
79	Rhodella violaceae	CCAP 1388/6	1.11665	0.396528	3	2.23931	0.370867	3	52.5324	7.61318	3
80	Timspurckia oligopyrenoides	CCAP 1393/1	2.02233	0.148799	2	2.77108	0.220038	3	47.905	1.25423	2
Data are mean values obtained from biological reps for the given n value shown. *Log phase samples were harvested according to biomass
growth proxies and further defined as those with Log phase biomass DW yield falling within 20-60% of the Stationary phase biomass
DW yield for a given culture replicate.
*Strains undergoing taxonomic review (see Supplmentary Text S1 online).
