# Supplementary material for: Unlocking nature’s treasure-chest: screening for oleaginous algae
Source: Sci Rep. 2015 Jul 23;5:9844. doi: 10.1038/srep09844 (PMC5378892; doi:10.1038/srep09844)
Supplement: Supplementary Information [file srep09844-s7.xls]

## Sheet: FA composition (mol%)
		Dataset S6. FA compositional data.
No.	Class	Strain and CCAP Accession No.	12:0	14:0	15:0	16:0	17:0	18:0	20:0	22:0	24:0	16:1(n-9)	16:1(n-7)	18:1(n-9)	18:1(n-7)	20:1(n-9)	22:1(n-9)	24:1(n-9)	16:2(n-7)	16:2(n-6)	16:2(n-4)	16:3(n-6)	16:3(n-4)	16:3(n-3)	16:4(n-3)	16:4(n-1)	18:2(n-9)	18:2(n-6)	18:3(n-6)	18:3(n-4)	18:3(n-3)	18:4(n-4)	18:4(n-3)	18:5(n-3)	20:2(n-6)	20:3(n-9)	20:3(n-6)	20:3(n-3)	20:4(n-6)	20:4(n-3)	20:5(n-3)	22:2(n-6)	22:4(n-6)	22:5(n-6)	22:5(n-3)	22:6(n-3)	% saturated	% Unsaturation	Average chain ln
1	Chlorophyceae	Dunaliella primolecta CCAP 11/34	0	0.305703	0.177431	19.1246	0.363372	12.1755	1.98823	0	0	0.802153	0.492399	40.2687	0.592092	0.242873	0	0	0	1.5818	0	0	0.138177	2.34656	0	0	0	12.6868	0.126537	0	6.26561	0	0	0	0	0	0	0	0	0	0	0	0	0	0	0.321394	34.1349	65.8651	17.5466
2	Chlorophyceae	Dunaliella maritima CCAP 19/1	0	0.107737	0	34.891	0.119057	4.84365	1.14524	0.160676	0	1.30531	1.28454	29.643	1.43735	0.742274	0.158222	0	0	1.43684	0	0	0	1.15583	1.628	0	0.417664	10.4235	0.533465	0	8.43826	0	0.128436	0	0	0	0	0	0	0	0	0	0	0	0	0	41.2674	58.7326	17.211
3	Chlorophyceae	Dunaliella bioculata CCAP 19/4	0	0.178325	0	38.2182	0	1.2232	0.276781	0	0	0.629835	0.107842	14.5593	1.2936	0.254201	0	0	0	0.696642	0	0	0	1.77168	6.72692	0	0.619518	6.49579	2.20626	0	24.1797	0	0.562284	0	0	0	0	0	0	0	0	0	0	0	0	0	39.8965	60.1035	17.0405
4	Chlorophyceae	Dunaliella tertiolecta CCAP 19/6B	0	0.123196	0	29.8431	0	1.2875	0.335789	0	0	0.513832	0	12.2791	1.56782	16.7727	0	0	0	0.700276	0	0	0	1.2979	5.98611	0	0.543367	5.93734	1.95224	0	20.1912	0	0.558387	0	0	0	0	0.110028	0	0	0	0	0	0	0	0	31.5896	68.4104	17.5726
5	Chlorophyceae	Dunaliella polymorpha CCAP 19/7A	0	0.25813	0	39.6899	0	1.42334	0.361321	0.105907	0	0.739035	0.106955	17.3082	1.66574	0.370082	0	0	0	0.725273	0	0	0	1.33908	5.5801	0	0.481904	6.68127	2.22806	0.140188	20.2875	0	0.507972	0	0	0	0	0	0	0	0	0	0	0	0	0	41.8386	58.1614	17.0449
6	Chlorophyceae	Dunaliella quartolecta CCAP 19/8	0	0.269929	0	42.5473	0	1.56994	0.386924	0	0	0.965072	0.117632	16.6355	2.16022	0.412504	0	0	0	0.754948	0	0	0	1.29031	5.04058	0	0.5206	6.41638	1.77422	0.123957	18.5908	0	0.423231	0	0	0	0	0	0	0	0	0	0	0	0	0	44.7741	55.2259	16.9909
7	Chlorophyceae	Dunaliella quartolecta CCAP 19/9	0	0.191956	0	38.3793	0	1.37643	0.353794	0	0	0.826034	0	17.7145	1.73806	0.297606	0	0	0	0.797434	0	0	0	1.12931	6.07161	0	0.663287	7.74387	2.33813	0	19.8478	0	0.530911	0	0	0	0	0	0	0	0	0	0	0	0	0	40.3015	59.6985	17.0613
8	Chlorophyceae	Dunaliella salina CCAP 19/12	0	0.128314	0	46.9706	0	1.68587	0.619442	0.250698	0	0.449918	0.441104	24.8216	2.08936	1.42635	0.231987	0	0	0.587006	0	0	0	0.572524	1.82864	0	0.67763	7.97251	0.841512	0	8.21547	0	0.189523	0	0	0	0	0	0	0	0	0	0	0	0	0	49.6549	50.3451	17.0381
9	Chlorophyceae	Dunaliella polymorpha CCAP 19/14	0	0.145463	0	33.8715	0	0.974115	0.219552	0	0	0.821767	0.123796	14.0522	1.73742	0	0	0	0	0.898598	0	0	0	2.07571	7.89151	0	0.592006	7.18305	2.35994	0	26.4647	0	0.5886	0	0	0	0	0	0	0	0	0	0	0	0	0	35.2107	64.7893	17.0849
10	Chlorophyceae	Dunaliella tertiolecta CCAP 19/22	0	0.294991	0	43.6048	0	1.83966	0.432513	0	0	0.65498	0.129909	17.6279	1.57599	0.310435	0	0	0	0.887303	0	0	0	1.42433	4.36908	0	0.546741	7.10106	1.85914	0	16.8842	0	0.350876	0	0	0	0	0.106107	0	0	0	0	0	0	0	0	46.172	53.828	16.9838
11	Chlorophyceae	Dunaliella tertiolecta CCAP 19/27	0	0.665008	0	25.2112	0	1.04003	0.276825	0	0.120191	0.595772	0	13.4204	1.52872	0	0	0	0	0.935173	0	0.885422	0	2.05417	12.3	0	0.567704	6.78164	2.88405	0	29.3418	0	1.22656	0	0	0	0	0.165328	0	0	0	0	0	0	0	0	27.3132	72.6868	17.1498
12	Chlorophyceae	Dunaliella salina CCAP 19/30	0	0.124983	0	30.8099	0	1.28526	0.298253	0	0	1.05728	0.107729	15.0265	1.40864	0.229217	0	0	0	1.42313	0	0	0	3.17294	8.29418	0	0.570404	7.2351	2.58741	0	25.4654	0	0.758429	0	0	0	0	0.14526	0	0	0	0	0	0	0	0	32.5184	67.4816	17.1112
13	Chlorophyceae	Haematococcus pluvialis CCAP 34/1F	0	0.508765	0	22.445	0	0.905083	0.299637	0.122115	0	0.641433	0.14632	17.3025	2.22016	0	0	0	0	2.12989	0	0.848967	0	2.20351	5.82263	0	0	28.7254	0.478475	0	12.1147	0	1.20456	0	0.364836	0.129062	0.182338	0	0.414582	0.126032	0.663928	0	0	0	0	0	24.2806	75.7194	17.3434
14	Chlorophyceae	Haematococcus pluvialis CCAP 34/6	0	0.834056	0	18.8204	0	1.5566	0.412146	0	0	0.782234	0.268493	20.6157	3.18396	0	0	0	0	1.68384	0	0.45558	0	2.42502	4.18131	0	0	27.7469	1.95541	0	10.1286	0	1.55334	0	0.36131	0.214714	0.530793	0	1.26206	0.161148	0.866471	0	0	0	0	0	21.6232	78.3768	17.4705
15	Chlorodendrophyceae	Tetraselmis verrucosa CCAP 66/6	0	0	0	29.3381	2.64664	0.15249	0	0	0	2.1547	2.67736	22.8275	3.37297	2.32839	0	0	0	0.838381	0	0	0	1.01581	6.7428	0.154701	0	9.56676	0.415014	0	10.4439	0	1.23109	0	0	0	0	0	0.129323	0.885331	3.07878	0	0	0	0	0	32.1372	67.8628	17.2435
16	Chlorodendrophyceae	Tetraselmis gracilis CCAP 66/13	0	0.548919	0	30.4218	0.877081	0.217449	0	0	0	2.92182	0.823349	18.9159	3.81172	3.33359	0	0	0	0.75303	0	0	0	0.875151	8.01876	0	0	4.77281	0.455553	0	13.3044	0	2.63611	0	0	0	0	0	0.523374	0.699165	6.09003	0	0	0	0	0	32.0652	67.9348	17.3059
17	Chlorodendrophyceae	Tetraselmis apiculata CCAP 66/15	0	0.440645	0	29.3137	1.58468	0.941378	0	0	0.179338	2.48849	0.145564	31.8974	1.80147	1.68169	0	0	0	1.59785	0	0	0	0.7567	4.21953	0	0	7.24117	1.02106	0.110727	7.1812	0	2.01445	0	0.181558	0	0.766756	0	0.860524	1.51516	2.0589	0	0	0	0	0	32.4597	67.5403	17.3481
18	Chlorodendrophyceae	Tetraselmis striata CCAP 66/16	0	0.645392	0	30.4812	1.10775	0.744341	0	0	0.203715	2.82777	0.376312	15.8728	9.72589	1.55459	0	0	0	0.797317	0	0	0	0.353851	7.17599	0	0	6.64109	0.274244	0.183056	11.659	0	1.94862	0	0	0	0	0.149729	0.137727	2.11076	5.02892	0	0	0	0	0	33.1824	66.8176	17.3147
19	Chlorodendrophyceae	Tetraselmis inconspicua CCAP 66/19C	0	0.272978	0	30.7716	0.97924	0.751493	0	0	0	1.15789	0.572795	15.0037	3.18737	1.70377	0	0	0	0.720533	0	0	0	1.93456	9.27333	0	0	5.92194	0.645087	0	15.1303	0	5.65869	0.186017	0.242979	0	0	0.13178	0.447242	0.462396	4.84428	0	0	0	0	0	32.7753	67.2247	17.2473
20	Chlorodendrophyceae	Tetraselmis chui CCAP 66/21A	0	0.63403	0	27.3524	1.71337	0.223084	0	0	0.26464	4.98697	1.5856	22.548	3.67564	3.10536	0	0	0	1.1663	0	0	0	0.936722	6.08848	0	0	6.60562	0.642552	0	9.14048	0	1.45017	0	0.152817	0	0	0	1.3774	0.581742	5.48672	0.28196	0	0	0	0	30.1875	69.8125	17.3564
21	Chlorodendrophyceae	Tetraselmis sp. CCAP 66/60	0	0.428245	0	29.9212	1.23071	0.971773	0	0	0.168627	3.54066	0.17943	36.4785	2.25276	1.28787	0	0	0	1.64511	0	0	0	0.936209	3.13252	0	0	7.01226	0.358273	0.11591	6.82794	0	0.731351	0	0	0	0.109483	0	0.497328	0.21198	1.96189	0	0	0	0	0	32.7205	67.2795	17.275
22	Chlorodendrophyceae	Tetraselmis sp. CCAP 66/62	0	0.500622	0	30.2433	1.68914	0.198335	0	0	0	3.29666	1.10759	19.3724	6.35593	2.32104	0	0	0	1.30231	0	0	0	0.893564	5.38338	0	0	7.95415	0.895471	0.245674	9.30415	0	1.79706	0	0	0	0.189713	0	1.37273	0.547146	5.02962	0	0	0	0	0	32.6314	67.3686	17.3078
23	Prasinophyceae	Pyramimonas spinifera CCAP 67/18	0	0.182762	0	45.6448	0	2.8699	0	0.140403	0	0	4.30098	3.18257	5.34574	0	0.136743	0	0	1.30408	0	0	0	1.53763	5.27358	0	0	7.62763	0	0	16.4056	0	1.79541	0	0	0	0	0.286905	0	1.77541	0	0	0	0	0.534657	1.65515	48.8379	51.1621	16.9714
24	Prasinophyceae	Pycnococcus provasolii CCAP 190/1	0	2.03562	0	32.8747	0.794972	1.47756	0	0.106406	0.574943	1.94937	0.262643	9.47308	0.120828	0	0	0	0	2.26661	0	0	0	0.63027	8.24204	0.110255	0	10.1458	1.0675	0	10.5695	0	10.6541	1.13465	0	0	0	0	0	0.215574	0	0	0.130617	0	0.534313	4.62861	37.8642	62.1358	17.2387
25	Trebouxiophyceae	Chlorella stigmatophora CCAP 211/20	0.260434	0.980437	0	23.4262	0.13257	1.8625	0.360213	0.299908	0.175025	3.02241	0.442184	50.2548	0.216156	0.37693	0	0	0	1.20466	0	0	0	2.99112	0	0	0	6.40902	0	0	4.7304	0	0.278604	0	0	0	0.173252	0.106303	0	0.530242	1.27755	0	0.194003	0	0	0.29505	27.4973	72.5027	17.4206
26	Trebouxiophyceae	Chlorella vulgaris CCAP 211/21A	0.115988	0.223196	0	15.0962	0.100718	1.08175	0	0	0	1.33073	0.500336	47.4952	2.05608	0.21346	0	0	0	2.78414	0	0	0	5.76093	0	0	0	10.4026	0	0	12.8386	0	0	0	0	0	0	0	0	0	0	0	0	0	0	0	16.6179	83.3821	17.4779
27	Trebouxiophyceae	Chloroidium saccharophilum CCAP 211/27	0	0.755765	0	19.805	0	1.40075	0.223108	0.214278	0	0.18714	0.238905	34.137	0.913201	0.286673	0	0	0	0.138148	0	0	0	1.29147	0	0	0	27.3623	0	0	13.0462	0	0	0	0	0	0	0	0	0	0	0	0	0	0	0	22.3989	77.6011	17.5553
28	Trebouxiophyceae	Chlorella spaerckii CCAP 211/29A	1.12561	1.17597	0.234027	24.96	0.196303	1.46377	0.218457	0.258271	0.361469	1.90841	0.382918	55.5736	0.591441	0	0.198033	0	0	0.622495	0	0	0	1.54747	0	0	0	4.64542	0	0	2.75498	0	0.45132	0	0	0	0.108397	0	0	0.228386	0.474103	0	0.257049	0	0	0.262117	29.9938	70.0062	17.3693
29	Trebouxiophyceae	Chlorella sp. CCAP 211/53	0	0	0	21.1845	0	1.14624	0	0	0	0.622007	0	45.7141	0.413462	3.04206	0	0	0	0.432933	0	0	0	1.52578	1.45487	0	0	15.0339	0	0	6.34532	0	2.96904	0	0	0	0	0	0	0	0	0	0	0	0	0.115802	22.3308	77.6692	17.5611
30	Trebouxiophyceae	Chlorella vulgaris CCAP 211/75	0.199609	0.242337	0	19.1539	0	1.24196	0	0	0	0.946011	0.815674	46.5061	2.77166	0.119196	0	0	0	2.3281	0	0	0	5.27084	0	0	0	8.39251	0	0	12.0121	0	0	0	0	0	0	0	0	0	0	0	0	0	0	0	20.8378	79.1622	17.4104
31	Trebouxiophyceae	Dictyosphaerium ehrenbergianum CCAP 222/1A	0.242811	1.79964	0.114116	22.44	0.211453	3.86315	0	0	0	0.265755	0.557117	16.4309	0	0	0	0	0	2.8147	0.131129	0.182018	0	4.55829	2.24316	0.127238	0.165122	19.1557	6.31232	0	15.3283	0	3.05705	0	0	0	0	0	0	0	0	0	0	0	0	0	28.6712	71.3288	17.2415
32	Trebouxiophyceae	Dictyosphaerium ehrenbergianum CCAP 222/1C	0.229722	5.83615	0.188827	17.9484	0	1.14713	0.248659	0	0.22485	0.110068	0.697089	13.0675	0.18887	0.636577	0	0	0	0.271071	0.163723	0	0	3.99074	0	0.118588	0	9.67402	0	0	44.4222	0	0	0	0.169024	0	0	0.666697	0	0	0	0	0	0	0	0	25.8238	74.1762	17.329
33	Trebouxiophyceae	Mucidosphaerium pulchellum CCAP 222/2A	0	2.5693	0.24376	16.8667	0.233194	0.332897	0	0	0	0.979016	2.15158	2.01916	0.401223	0	0	0	0	3.75004	0.396869	0	0	10.9768	0.231651	0	0	12.6484	0	0	44.9239	0	1.16925	0	0	0	0	0.106186	0	0	0	0	0	0	0	0	20.2459	79.7541	17.1827
34	Trebouxiophyceae	Mucidosphaerium pulchellum CCAP 222/2B	0	3.57331	0.295816	27.4639	0.278655	4.44547	0	0	0.404493	0.694351	0.933608	11.6643	0.286799	0	0	0	0	1.53938	0	0	0	3.67516	0.502446	0	0	19.3571	0	0	24.8852	0	0	0	0	0	0	0	0	0	0	0	0	0	0	0	36.4617	63.5383	17.1735
35	Trebouxiophyceae	Mucidosphaerium pulchellum CCAP 222/2C	0.412146	7.02622	0.322913	21.7007	0.159885	1.35191	0	0.157822	0	0	1.67421	4.35228	0.510037	0	0	0.198718	0	0.343883	0.46502	0	0	0.70483	0	0.103007	0	17.9528	2.01717	0	37.9975	0	2.549	0	0	0	0	0	0	0	0	0	0	0	0	0	31.1316	68.8684	17.2013
36	Trebouxiophyceae	Heynigia dictyosphaerioides CCAP 222/2D	0.11439	1.15902	0.113876	32.8573	0.159161	1.7261	0.376676	0.65742	0	4.73817	0.775623	4.48451	0.969464	0	0	0.951514	0	1.49444	0.117342	0	0	4.46273	6.27329	0	0	15.6864	0	0	22.8827	0	0	0	0	0	0	0	0	0	0	0	0	0	0	0	37.1639	62.8361	17.0183
37	Trebouxiophyceae	Dictyosphaerium tetrachotomum CCAP 222/4	0	2.29875	0.133799	18.3075	0.311064	1.08552	0	0	0.117797	0.376782	1.75146	14.7608	0	0	0	0	0	2.88573	0.142322	0	0	9.53395	2.05081	0	0	13.7053	0	0	32.5385	0	0	0	0	0	0	0	0	0	0	0	0	0	0	0	22.2544	77.7456	17.207
38	Trebouxiophyceae	Dictyosphaerium sphagnale CCAP 222/13	0.136373	3.04555	0.258565	17.3468	0.192406	0.748023	0	0	0	0.965404	1.1487	2.06513	0.754425	0	0	0	0	4.09257	0.24878	0	0	10.2222	0.486957	0.144931	0	16.8197	0	0	41.2013	0	0	0	0	0	0	0.122146	0	0	0	0	0	0	0	0	21.7277	78.2723	17.1696
39	Trebouxiophyceae	Desmodesmus elegans CCAP 258/8	0	1.38204	0.279067	24.9187	0.321328	1.48607	0	0	0	0	0	13.5061	0	0	0	0	0	1.38768	0	0.901094	0	1.14002	12.157	0	0	12.1346	1.0206	0	24.0402	0	5.32547	0	0	0	0	0	0	0	0	0	0	0	0	0	28.3872	71.6128	17.123
40	Chlorophyta incertae	Pseudostichococcus monallantoides CCAP 364/1	0	2.02524	0.132406	17.6486	0	0.383581	0	0.120055	0.322746	0.394067	0.992519	30.7702	6.09019	0.181203	0	0	0	2.52032	0.232621	0	0	4.41893	0	0	0	20.1189	0	0.385991	9.99616	0	0	0	0.133847	0	0.605907	0	2.06218	0	0.464464	0	0	0	0	0	20.6326	79.3674	17.484
41	Trebouxiophyceae	Stichococcus bacillaris CCAP 379/5	0	2.05648	0.827608	23.0436	0	0.713705	0.162018	0	0.75776	0.193575	0.634911	15.2168	2.28769	0.152734	0	0	0	1.57215	0	0	0	7.05404	0	0	0	15.4233	0	0.802038	24.113	0	0.281646	0	0.29685	0	0.674179	0.197857	2.75091	0.261777	0.525394	0	0	0	0	0	27.5612	72.4388	17.3888
42	Trebouxiophyceae	Stichococcus bacillaris CCAP 379/35	0	2.28833	0.23694	23.6224	0	0.965538	0	0	0.542202	0.13011	0.806422	13.4143	3.00508	0	0	0	0	1.13785	0.165444	0	0	4.06796	0	0	0	21.8567	1.06754	0	21.7158	0	0.226047	0	0	0	1.03901	0.158827	3.07202	0.228704	0.252724	0	0	0	0	0	27.6554	72.3446	17.4303
43	Eustigmatophyceae	Monodopsis subterranea CCAP 848/1	0.257852	3.90471	0.460788	25.3991	0.40149	0.952262	0	0	0	0	27.9887	7.19112	0.326229	0	0	0	0.200623	0	0.280344	0	0	0	0	0	0	4.08797	0.378041	0	0.205053	0.120523	0	0	0	0	0.393364	0	4.34511	0.13789	22.7666	0	0	0	0.202232	0	31.3762	68.6238	17.2941
44	Eustigmatophyceae	Nannochloropsis oculata CCAP 849/1	0.199848	5.5844	0.413162	39.183	0.195388	0.984672	0.135429	0	0	0	30.7783	10.9311	0.331344	0	0	0	0	0	0	0	0	0	0	0	0	1.53643	0.332526	0	0	0	0	0	0	0	0.914839	0	2.22773	0.107007	6.14491	0	0	0	0	0	46.6959	53.3041	16.5417
45	Eustigmatophyceae	Nannochloropsis salina CCAP 849/2	0.27279	3.96945	0.52788	41.4418	0.341618	2.03033	0.172701	0	0	0	33.9239	11.6631	0.293103	0	0	0	0	0	0	0	0	0	0	0	0	0.671969	0.541509	0	0	0	0	0	0	0	0.282469	0	1.17499	0	2.58808	0	0	0	0.104329	0	48.7565	51.2435	16.3868
46	Eustigmatophyceae	Nannochloropsis salina CCAP 849/3	0.241471	3.09378	0.413769	41.9726	0.340422	1.46605	0.129482	0	0	0	36.0263	10.6396	0.656384	0	0	0	0	0	0	0	0.104629	0	0	0	0	0.553539	0.371513	0	0	0	0	0	0	0	0.256759	0	1.20499	0	2.52881	0	0	0	0	0	47.6575	52.3425	16.3663
47	Eustigmatophyceae	Nannochloropsis salina CCAP 849/4	0.265604	3.79356	0.442605	43.9172	0.396712	1.38217	0.129384	0	0	0	36.4483	6.73395	0.378497	0	0	0	0	0	0	0	0	0	0	0	0	0.899961	0.35844	0	0	0	0	0	0	0	0.392003	0	1.4115	0	3.05007	0	0	0	0	0	50.3273	49.6727	16.3074
48	Eustigmatophyceae	Nannochloropsis gaditana CCAP 849/5	0.217761	3.74704	0.396212	42.167	0.26191	1.45612	0.127983	0	0	0	36.728	9.58804	0.49332	0	0	0	0	0	0	0	0	0	0	0	0	0.590876	0.241278	0	0	0	0	0	0	0	0.161399	0	1.16118	0	2.66187	0	0	0	0	0	48.3741	51.6259	16.3269
49	Eustigmatophyceae	Nannochloropsis gaditana CCAP 849/6	0.356122	3.16784	0.313828	40.4241	0.230012	1.69306	0.129161	0	0	0	32.9212	16.1144	0.46234	0	0	0	0	0	0	0	0	0	0	0	0	0.742699	0.322446	0	0	0	0	0	0	0	0.146915	0	1.13192	0	1.84398	0	0	0	0	0	46.3141	53.6859	16.4383
50	Eustigmatophyceae	Nannochloropsis oculata CCAP 849/7	0.242258	5.04729	0.365786	42.4552	0.189675	1.16254	0.147575	0	0	0	31.2046	9.44289	0.313288	0	0	0	0	0	0	0	0	0	0	0	0	2.01509	0.128711	0	0	0	0	0	0	0	0.221103	0	1.72402	0	5.33997	0	0	0	0	0	49.6103	50.3897	16.4462
51	Eustigmatophyceae	Nannochloropsis oceanica CCAP 849/8	0.181619	4.71634	0.528915	41.79	0.259278	1.44705	0	0	0	0	31.8555	12.4821	0.354833	0	0	0	0	0	0	0	0.116648	0	0	0	0	0.494126	0.124249	0	0	0	0	0	0	0	0	0	1.59057	0	4.05878	0	0	0	0	0	48.9232	51.0768	16.4197
52	Eustigmatophyceae	Nannochloropsis oceanica CCAP 849/9	0.207838	4.64673	0.361796	42.0222	0.265488	1.53255	0.145125	0	0	0	30.0576	14.2798	0.406328	0	0	0	0	0	0	0	0.11518	0	0	0	0	0.815263	0.206999	0	0	0	0	0	0	0	0	0	0.682159	0	4.25496	0	0	0	0	0	49.1818	50.8182	16.4459
53	Eustigmatophyceae	Nannochloropsis oceanica CCAP 849/10	0.136381	5.5607	0.377714	41.5113	0.212067	1.33267	0.10731	0	0	0	30.5437	13.9212	0.38292	0	0	0	0	0	0	0	0.107028	0	0	0	0	0.604631	0.137547	0	0	0	0	0	0	0	0.149353	0	1.3941	0	3.52137	0	0	0	0	0	49.2382	50.7618	16.4161
54	Eustigmatophyceae	Nannochloropsis oceanica CCAP 211/46	0.154476	5.50909	0.418708	39.0069	0.233092	1.12881	0	0	0	0	31.1622	15.7403	0.307908	0	0	0	0	0	0	0	0.128257	0	0	0	0	0.686912	0.123583	0	0	0	0	0	0	0	0.150847	0	1.64357	0	3.60528	0	0	0	0	0	46.4511	53.5489	16.4575
55	Eustigmatophyceae	Nannochloropsis oceanica CCAP 211/78	0.189358	5.38676	0.462965	40.958	0.304171	1.26768	0.104039	0	0	0	32.3717	12.339	0.334318	0	0	0	0	0	0	0	0.117073	0	0	0	0	0.799346	0.151457	0	0	0	0	0	0	0	0.106726	0	1.05359	0	4.05375	0	0	0	0	0	48.673	51.327	16.3937
56	Eustigmatophyceae	Eustigmatos vischeri CCAP 860/7	0	3.30033	0.578183	20.9108	0.157822	0.458707	0.133239	0.250621	0.273037	0	33.7849	3.63069	0.575125	0	0	0	0.42116	0	0.693715	0	0	0	0	0	0	5.15816	0.28323	0.123008	1.42944	0.194075	0.107954	0	0.13011	0	0.675718	0	3.8501	0.4724	22.4075	0	0	0	0	0	26.0627	73.9373	17.3126
57	Coccolithophyceae	Pleurochrysis dentata CCAP 904/1	0	1.2347	0.143422	28.9997	0	1.55105	0	0	0	0.265787	7.41509	22.8613	1.34725	0	0	0	0.69476	0	1.22169	0	0	0	0	0.159098	0	7.72598	1.84657	0	4.63555	0	10.6654	1.15071	0	0	0	0	0.269181	0	2.12164	0	0	0.320921	0.118265	5.25191	31.9288	68.0712	17.4466
58	Chrysophyceae	Chromulina ochromonoides CCAP 909/1	0	18.123	0.535081	13.6332	0	0.110397	0	0.575938	0	0.255408	4.64013	15.1273	0.754088	0	0.360104	0	0.287235	0	0.904891	0	0	0.349988	0.183055	0.270094	0	2.07235	0	0	3.32018	0	17.5943	3.87054	0	0	0	0.12526	0	0	0.39448	0	0	2.07029	0	14.4426	32.9777	67.0223	17.5569
59	Coccolithophyceae	Pleurochrysis pseudoroscoffensis CCAP 913/2	0	1.5151	0	30.2997	0	1.90927	0	0	0	0.144076	1.315	8.0789	1.62936	0	0	0	0	0	2.28127	0	0	0	0	0.155216	0	14.1926	0.139767	0	12.9728	0	11.4817	1.11678	0	0	0	0.15516	0.131677	0	4.36954	0	0	0	0.635684	7.4764	33.7241	66.2759	17.6731
60	Pavlovophyceae	Diacronema vlkianum CCAP 914/1	0.120758	15.6889	0.889228	10.331	0	0.743143	0	0	0	0	25.7186	2.54537	2.02329	0	0	0	0	0	0.361153	0	0.168634	0	0	0	0	2.09201	0	0.258502	0.489332	0	6.87835	0	0	0	0.130214	0	0.619518	0	18.481	0	0.150513	4.15535	0.262236	7.89298	27.773	72.227	17.49
61	Isochrysidaceae	Chrysotila lamellosa CCAP 918/1	0	12.4715	0.215074	12.4705	0.114394	1.44433	0	0	0	0	1.93927	34.2277	0.963553	0	0	0	0	0	0.313264	0	0	0.256656	0	0	0	10.2632	0.133767	0	5.20899	0	7.17398	2.40241	0	0	0.291834	0	0.152384	0	0.228434	0	0	1.55215	0	8.17665	26.7158	73.2842	17.5966
62	Isochrysidaceae	Isochrysis galbana CCAP 927/1	0	12.2018	0.210037	12.5589	0.116774	1.46137	0	0.213446	0	0	1.88587	35.0183	0.942014	0	0	0	0	0	0.304886	0	0	0	0	0	0	10.3183	0	0	5.04406	0	6.8358	2.25385	0	0	0.298483	0	0.183377	0	0.223894	0	0.284169	1.51566	0.106332	8.02276	26.7622	73.2378	17.6293
63	Isochrysidaceae	Isochrysis sp. CCAP 927/12	0	22.0356	0.37808	14.6182	0.124555	0.541468	0	0.175913	0	0	1.86148	16.6784	1.87594	0	0	0	0	0	0.839677	0	0	0	0	0	0	3.50032	0	0	6.77573	0	9.58659	5.17199	0	0	0.128361	0.19093	0	0	0.457254	0	0.436641	2.45224	0.114463	12.0562	37.8738	62.1262	17.3845
64	Isochrysidaceae	Tisochrysis lutea CCAP 927/14	0	19.6242	0.426702	14.0078	0.105503	0.900827	0	0.572431	0	0.217002	2.82079	23.6576	1.83641	0	0.143698	0	0	0	0.655171	0	0	0	0	0.152495	0	3.45534	0.22161	0	4.36522	0	8.47093	3.37303	0	0	0.302374	0.343793	0	0.179713	0.261719	0	0.53817	2.21533	0.173364	10.9787	35.6375	64.3625	17.4507
65	Pavlovophyceae	Diacronema lutheri CCAP 931/7	0	11.6635	0.406739	25.4772	0	0.678899	0	0	0	0	20.3231	2.46287	1.00609	0	0	1.22108	0	0	0	0	0	0	0	0	0	3.08865	0	0.747308	0.860914	0	3.85341	0	0.242283	0	0	0	0.346312	0	15.8497	0	0	0.659096	0.443949	10.6689	38.2263	61.7737	17.4782
66	Pavlovophyceae	Pavlova gyrans CCAP 940/1B	0	22.4273	0.74752	16.6635	0	0.224923	0	0	0	0	24.8017	0.849226	0.473871	0	0	0	0	0	1.12255	0	0	0	0	0	0	1.03286	1.44875	0	0.319213	0	3.77898	0	0	0	0	0	0.833502	0.110135	13.541	0	1.28871	5.92343	0	4.41278	40.0633	59.9367	16.9834
67	Pavlovophyceae	Pavlova pinguis CCAP 940/2	0	25.1023	0.875086	12.2589	0	0.201942	0	0	0	0	24.3317	0.538395	0.431096	0	0	0	0	0	1.5621	0	0	0	0.1436	0.160551	0	0.586248	1.18253	0.104236	0.415824	0.101625	4.33728	0	0	0	0	0	0.564565	0.207867	14.5648	0	1.22567	5.85941	0.114373	5.12993	38.4382	61.5618	17.0004
68	Pavlovophyceae	Pavlova salina CCAP 940/3	0	20.3589	1.10003	15.9325	0	0.340116	0	0	0	0	24.2698	1.23936	0.731206	0	0	0	0	0	0.969918	0	0	0	0	0	0	0.760893	1.31719	0	0.458677	0	4.80921	0	0	0	0	0	0.837092	0	13.3333	0	1.33001	7.12838	0	5.08353	37.7315	62.2685	17.1543
69	Dictyochophyceae	Pedinella marina CCAP 941/1A	0	24.4066	0.130521	11.0884	0	0.412252	0	0	0	0	3.09384	6.56547	1.52352	0	0	0	0.238587	0	0.820288	0	0	0.453534	0	0	0	3.37889	0	0.446856	3.28273	0	6.77789	10.2967	2.40591	0	0	0.201454	0.116717	0	1.13711	0	0	5.43368	0.830564	16.9585	36.0378	63.9622	17.7121
70	Dictyochophyceae	Pedinella sp. CCAP 941/3	0	20.0952	0.362363	11.8344	0	1.27558	0	0.326084	0	0.159421	1.79923	22.762	1.87934	0	0	0	0	0	0.979547	0	0	0.26305	0	0	0	3.5899	0	0	8.66548	0	5.6656	4.97872	0.543329	0	0.305661	0.227694	0.157506	0.115602	0.435452	0	0.489118	2.42937	0.130442	10.5299	33.8936	66.1064	17.4765
71	Coccolithophyceae	Pleurochrysis dentata CCAP 944/2	0	1.13138	0.155041	30.2613	0.105628	1.23902	0	0	0	0.1343	3.26911	26.622	1.82056	0	0	0	0.189668	0	1.02545	0	0	0.53566	0	0.268527	0	6.9893	0.277975	0	8.12347	0	11.8906	0.804831	0	0	0	0	0.120132	0	1.20157	0	0	0.193269	0	3.64126	32.8923	67.1077	17.4152
72	Coccolithophyceae	Prymnesium parvum CCAP 946/4	0.113175	28.0376	0.185021	17.0441	0	0.334147	0	0	0	0	2.07109	11.582	0.351767	0	0	0	0	0	0.252223	0	0	0.126194	0	0	0	5.86822	1.14851	0	2.53235	0	7.90172	3.50372	0	0	0	0.114842	0	0.245914	0.501866	0	0.317418	4.3082	0.492196	12.9676	45.7141	54.2859	17.217
73	Coccolithophyceae	Prymnesium parvum CCAP 946/6	0	25.5941	0.271904	15.5982	0	0.508741	0	0	0.200656	0	1.14035	14.3009	0	0	0	0	0	0	0	0	0	0.444365	0	0	0	5.51029	0.45826	0	3.43695	0	9.31422	5.42013	0	0	0	0.16731	0	0.307532	0.636526	0	0.122362	4.03265	0.844642	11.69	42.1736	57.8264	17.3263
74	Isochrysidaceae	Isochrysis galbana CCAP 949/1	0.120212	20.2237	0.332078	19.02	0.149253	0.902031	0	0.18185	0	0.171602	2.35453	21.9706	1.29862	0	0	0	0	0	0.506219	0	0	0.111491	0	0	0	5.17809	0	0	4.15149	0	6.32145	2.95249	0	0	0.150699	0.240406	0.150679	0	0.370134	0	0.347357	2.65972	0.100843	10.0345	40.9291	59.0709	17.2803
75	Coccolithophyceae	Pleurochrysis pseudoroscoffensis CCAP 961/3	0	1.08428	0.125915	29.5793	0.186026	1.95518	0	0	0	0.198082	2.8504	8.0823	2.3736	0	0	0	0.183958	0	3.61032	0	0.205973	0	0	0.29245	0	15.0719	0.895347	0	7.17625	0	9.01188	4.61945	0	0	0	0	0.275801	0	3.80556	0	0	0.290412	0.23143	7.89417	32.9307	67.0693	17.6308
76	Coccolithophyceae	Pleurochrysis carterae CCAP 961/4	0	0.856599	0	28.126	0.108405	1.51163	0	0	0	0.103034	3.37665	18.4843	0.678273	0	0	0	0.199205	0	1.8325	0	0	0.725701	0	0.124073	0	6.53855	0.246996	0	9.50879	0	14.1049	1.80834	0	0	0.104617	0	0.226842	0	3.03948	0	0	0.328787	0.224958	7.74129	30.6027	69.3973	17.6741
77	Cryptophyceae	Chroomonas placoidea CCAP 978/8	0.128946	7.17444	1.06528	23.5258	0	1.6054	0	0	0	1.14183	1.55288	9.07414	1.12334	0	0	0	0	0	0	0	0	0	0	0.289998	0	5.93181	0	0.10119	23.0421	0	12.2631	0	0	0	0	0	0	1.51676	7.50743	0	0	2.67675	0	0.278761	33.4999	66.5001	17.4418
78	Glaucophyceae	Cyanophora paradoxa CCAP 981/1	0	0.599006	0	28.8104	0	2.99769	0.560638	1.98081	1.1466	0	0.785162	3.09701	10.2426	0	0	0.241857	0	0	0	0	0	0	0	0	0	1.92044	0.925401	0.199561	0.245505	0	0	0	0	0	3.22926	0	19.4789	0.171562	23.2228	0	0	0	0	0.144825	36.0952	63.9048	18.4857
79	Cryptophyceae	Rhodomonas reticulata CCAP 995/2	0.200967	17.9559	0.335659	19.9735	0	1.71896	0	0	0	0.253033	0.537103	8.41214	3.22749	0	0	0	0	0	0	0	0	0	0.119418	0.16747	0.100579	19.3387	0	3.1785	10.6715	0	6.53377	0	0	0	0.188174	0	1.90547	0.169291	2.75976	0	0	0.117811	0	2.13494	40.1849	59.8151	17.0292
80	Bacillariophyceae	Amphora sp. CCAP 1001/3	0.461679	5.7801	0.633682	28.3227	0	0.414718	0	0	0	0	41.9723	1.72914	3.85975	0	0	0	0.512394	0	1.68884	0	0.911901	0	0	0	0.261722	1.01465	0.342017	0	0.866753	0	1.02009	0	0	0	0	0	1.10005	0	8.7628	0	0	0	0	0.344643	35.6129	64.3871	16.465
81	Bacillariophyceae	Asterionellopsis glacialis CCAP 1009/4	0.12695	21.8	0.555502	5.82841	0	0.298517	0.107953	0	0.170569	1.14621	11.5491	0.654125	9.44172	0	0	2.90835	2.29117	0	2.2306	0	7.79724	0	0.145463	0.730532	0.436825	0.319059	0.12506	0.16458	1.54034	0	0.479749	0	0	0	0	0	0.528088	0.193978	26.8263	0	0	0	0	1.60366	28.8879	71.1121	17.2714
82	Bacillariophyceae	Chaetoceros muelleri CCAP 1010/3	0.114941	13.5509	0.830521	18.8174	0	0.462446	0	0.169535	0.8339	0	39.7311	1.03255	0.950697	0	0	0	0.913609	0	2.4044	0	2.99521	0	0	0.138274	0	0.96404	3.30743	0.328161	0	0	1.2677	0	0	0	0.317502	0	4.5422	0.165325	5.19899	0	0	0	0.333502	0.629707	34.7797	65.2203	16.426
83	Bacillariophyceae	Chaetoceros debilis CCAP 1010/6	3.26656	26.927	0.508387	4.08267	0	2.1459	0	0.373723	0	0	10.5405	1.46728	7.0553	0	1.13128	0	2.69132	0	3.40885	0	3.11889	0	0	2.38773	0	0.207834	0	1.23967	1.71665	0.393375	0.913975	0	0	0	0	0	0.598355	0.141073	25.3343	0	0	0	0	0.349336	37.3043	62.6957	16.7827
84	Bacillariophyceae	Chaetoceros sp. CCAP 1010/10	0	6.38091	0.315715	13.6208	0	0.735914	0.902215	0.132632	0	0.210201	33.6696	3.61609	3.68373	0	0.225438	0	0.918013	0	4.19124	0	4.19964	0	0	1.57475	0	0.819864	0.187254	0.131013	0.657863	0.337176	3.22499	0	0	0	0	0	0.390709	0.283811	19.024	0	0	0	0	0.56646	22.0882	77.9118	17.0166
85	Bacillariophyceae	Chaetoceros calcitrans CCAP 1010/11	0	16.7972	1.11575	25.033	0	0.654063	0.176157	0	0.442035	0	29.4416	0.355592	0.159075	0	0	0	1.75605	0	2.36468	0	4.14163	0	0	1.22801	0	0.21503	0	0	0.12312	0.237034	4.15687	0	0	0	0	0	0	0.145951	9.04254	0	0	0	0	2.41456	44.2182	55.7818	16.3257
86	Bacillariophyceae	Chaetoceros curvisetus CCAP 1010/12	0.141017	23.5032	0.906131	10.5756	0	0.686875	0	0	0	0.308016	24.5809	0.968641	3.65784	0	0.255364	0	1.05605	0	5.73652	0	2.50696	0.10346	0.932428	0.974547	0	0.241463	0	0.150032	0	0.421982	0.192371	0	0	0.49637	0	0	0.14645	0.196746	19.4084	0	0	0	0	1.85265	35.8128	64.1872	16.578
87	Bacillariophyceae	Attheya sp. CCAP 1010/15	0	17.4219	0.223648	3.89423	0	0.409675	0	0.204233	0.326833	1.74309	14.9786	0.313194	0.963861	0	0.147007	0	1.62401	0	2.16701	0	11.7408	0	0.753085	3.39185	0	1.33792	0	0	1.95168	0.449318	1.03729	0	0	0.275127	0	0	0.143493	0.143682	30.0855	0	0	0	0	4.27301	22.4805	77.5195	17.3081
88	Bacillariophyceae	Cylindrotheca fusiformis CCAP 1017/2	0	7.07028	0.599612	32.0147	0	0.3647	0	0	0.181268	0	26.8808	5.74727	0.241942	0	0	0	0.329541	0	0.269559	0	1.48151	0	0	0.141058	0	3.01625	2.37504	0.652143	0	0	0.602335	0	0	0	1.13063	0	10.0496	0.289915	6.02486	0	0	0.330461	0	0.206636	40.2305	59.7695	16.8591
89	Bacillariophyceae	Cylindrotheca sp. CCAP 1017/7	0.140171	29.9878	0.71822	7.06493	0.14774	0.348713	0	0	0	1.49918	14.9747	2.0385	5.58112	0	0	0	1.10041	0	3.46986	0	4.56667	0	0.510712	0.183524	0.213777	0.421384	0.922447	0.117803	0.53219	0	2.70449	0	0	0	0.175689	0	9.86073	0	9.47632	0	0	0.628143	0	2.61477	38.4076	61.5924	16.6216
90	Bacillariophyceae	Extubocellulus spinifer CCAP 1026/2	0	12.1348	0.5543	27.4742	0	1.07473	0	0	0	0	37.421	3.95518	0.635577	0	0	0	0	0	0.631941	0	1.39249	0	0	0.154535	0	1.37523	0.282343	0.230343	0.230312	0	0.746738	0	0	0	0.256454	0	0.976849	0.379214	8.37468	0	0	0.451792	0.119279	1.14796	41.2381	58.7619	16.425
91	Bacillariophyceae	Navicula pelliculosa CCAP 1050/9	0.220082	10.1268	0.117702	12.8206	0	0.83402	1.11511	0.321443	0.113765	0	23.6102	0.675777	2.65881	0	0.80669	0	2.26486	0	5.51841	0	9.57839	0	0	1.85512	0	0.775977	0.465449	1.16754	0.169321	2.04617	0	0	0	0	0.239937	0	0.232715	0.45646	20.9702	0	0	0	0.289292	0.54905	25.6696	74.3304	17.011
92	Bacillariophyceae	Navicula salincola CCAP 1050/10	0	7.49762	0.469733	18.1425	0	0.121773	0	0	0	0	46	0.492411	3.08345	0	0	0.116532	0.443582	0	3.91057	0	2.15254	0	0	0.276059	0	0.109374	0.269996	0	0.120714	0	1.0933	0	0	0	0	0	0.164903	0	13.5099	0	0	0	0	2.02515	26.2316	73.7684	16.629
93	Bacillariophyceae	Nitzschia ovalis CCAP 1052/12	0	2.69614	0.544665	24.7182	0	0.186095	0	0	0.473717	0	45.2503	0.600118	0.397451	0	0	0	0.546952	0	1.84897	0	3.13655	0	0	0.718061	0	0.378092	0.983935	0.183132	0	0	0	0	0	0	0.270292	0	2.07321	0	14.1699	0	0	0	0.139659	0.684541	28.6188	71.3812	16.7431
94	Bacillariophyceae	Nitzschia epithemoides CCAP 1052/18	0	1.91705	0.517194	21.2114	0	0.383109	0	0	0.401244	0	48.3714	0.505931	2.73762	0	0	0	1.33457	0	1.42713	0	3.1983	0	0	0.198533	0	0.465174	0.632289	0	0.139425	0.327503	0	0	0	0	0.257783	0	2.21644	0	12.8712	0	0	0	0.143015	0.743658	24.43	75.57	16.7594
95	Bacillariophyceae	Odontella aurita CCAP 1054/1	0	27.1792	1.09941	7.74945	0	0	0	0	0	0	18.6502	0	1.86901	0	0	0	0.890611	0	2.24971	0	5.67598	0	0	3.09153	0	1.22434	0	0	0.365371	0.848238	0	0	0	0	0	0	1.25224	0	22.7506	0	0	0	0	5.10414	36.0281	63.9719	16.7979
96	Bacillariophyceae	Odontella mobiliensis CCAP 1054/4	0	39.0532	0.368746	6.06811	0	0.275168	0	0	0	0	13.9796	0.103565	2.11261	0	0	0	0.855913	0	3.17751	0	0.793224	0	0	5.77316	0	0.931634	0.219592	0	0.170538	0	1.24189	0	0	0	0	0	0.328565	0	21.8058	0	0	0	0	2.74121	45.7653	54.2347	16.3662
97	Bacillariophyceae	Porosira glacialis CCAP 1060/2	0.108257	10.7649	0.488429	13.5155	0.16583	0.347768	0	0	0.334316	0	35.2257	1.43643	2.24043	0	0	1.57058	0.306852	0	3.74332	0	5.75407	0	0.469607	2.47704	0.262062	0.553627	0.177288	0	0.145673	0	3.53605	0	0	0.200127	0	0	0	0	14.4549	0	0	0	0.111418	1.60985	25.725	74.275	16.793
98	Bacillariophyceae	Porosira pseudodenticulata CCAP 1060/4	0	17.8521	0.349961	9.08257	0	0.234423	0	0	0.435828	0	21.9422	1.14799	1.76651	0	0	0.797784	0.435985	0	1.91538	0	6.20414	0	0.588615	6.08779	0	1.10635	0.18912	0	0.268424	0	6.08759	0	0.123393	0.204851	0	0	0.160114	0	19.2763	0	0	0.558151	0.483375	2.70108	27.9549	72.0451	16.9693
99	Bacillariophyceae	Cyclotella cryptica CCAP 1070/2	0	4.6238	0.728371	14.2381	0	0.142635	0	0	0	0	56.3033	0.813659	0.47022	0	0	0.164379	0.930999	0	0.482162	0	1.84413	0	0	0	0	0.780929	0.367054	0	0.218593	0	1.30639	0	0	0	0	0	0	0.140898	14.4352	0	0	0.474966	0	1.53427	19.7329	80.2671	16.699
100	Bacillariophyceae	Stephanopyxis turris CCAP 1074/5	0	13.2726	0.591028	26.8079	0	0.860848	0	0	0	0	22.6789	0.939106	2.89882	0.256163	0	1.01925	0.621298	0	0.906829	0	2.24625	0	0.218758	1.13946	0	0.414115	0	0	0.301439	0	0.479875	0	0	0	0	0	0	0.217905	23.0965	0	0	0	0	1.03285	41.5324	58.4676	16.9329
101	Bacillariophyceae	Stauroneis simulans CCAP 1078/1	0	8.0004	0.514265	20.3534	0	0.285761	0	0.216626	0.3435	0.37274	20.4285	0.202363	2.52359	0	0	0.482918	0.787625	0	4.81509	0	7.08583	0	0.105491	1.18356	0	0.92739	0.342014	0.111064	2.8176	0.841768	0.551396	0	0	0	0	0	1.1727	0	23.2975	0	0	0	0	2.23694	29.7139	70.2861	17.199
102	Bacillariophyceae	Thalassiosira weissflogii CCAP 1085/1	0	9.25807	1.54535	22.3072	0	0.444512	0	0.10499	0.572237	0	39.7607	0.501874	0.357343	0	0	0	0.40534	0	2.83513	0	4.29486	0	0	0	0	0.6258	0.500514	0	0.11507	0.188917	2.69827	0	0	0	0.159955	0	0.605034	0.457466	10.2907	0	0	0	0	1.97065	34.2324	65.7676	16.5389
103	Bacillariophyceae	Chaetoceros simplex CCAP 1085/3	0	15.0742	0.739027	27.9531	0	0.957417	0.148035	0.275301	0.327102	0	35.5687	0.323367	0.696364	0	0	0	2.11741	0	2.31978	0	3.06484	0	0	0.260853	0	0.322937	1.01236	0	0	0.207426	0.361553	0	0	0	0	0	1.85018	0	5.68014	0	0	0	0	0.739923	45.4741	54.5259	16.163
104	Bacillariophyceae	Thalassiosira pseudonana CCAP 1085/12	0.138186	14.8266	0.909962	24.9869	0	0.703999	0	0	0.461292	0	28.5673	0.504254	0.235381	0	0	0.303656	1.13268	0	1.87439	0	4.66857	0	0	0.640755	0	0.385681	0.146596	0	0.176598	0.139725	7.55316	0	0	0	0	0	0	0.190751	9.31136	0	0	0	0.140414	2.00176	42.0269	57.9731	16.4556
105	Bacillariophyceae	Thalassiosira weissflogii CCAP 1085/18	0	10.4637	1.81267	25.9852	0	0.181433	0	0	0.465971	0	34.2169	0.398138	0.349972	0	0	0	0.819274	0	2.4722	0	5.32009	0	0	0.177048	0	0.310771	0	0.403403	0.178755	0.888553	0.821889	0	0	0	0	0	0	0.544297	12.1245	0	0	0	0	2.06523	38.9089	61.0911	16.5112
106	Bacillariophyceae	Thalassiosira rotula CCAP 1085/20	0.759657	25.8711	1.1256	8.38313	0.112748	1.73909	4.33373	0.139335	0.345547	0.298581	14.4946	2.04631	10.6187	0	0	1.37501	0.422719	0	1.05705	0	2.2849	0	0	1.46847	0	1.38905	0.16897	0.507125	0.692442	0.63544	6.00981	0	0	0	0	0.120598	0.278499	0.364789	11.7318	0	0	0	0	1.2253	42.8099	57.1901	16.8109
107	Bacillariophyceae	Thalassiosira rotula CCAP 1085/22	1.42619	12.7661	0.771935	21.0602	0	1.82825	0	0.440229	1.09559	0.188922	8.31204	2.91265	36.0931	0	0	3.45289	0	0	0.226392	0	0	0	0	0	0	0.10761	0	2.79268	1.34766	0	0.374879	0	0	0	0	0.459695	0	0	4.13648	0	0	0	0	0.206462	39.3886	60.6114	17.1756
108	Bacillariophyceae	Achnanthes sp. CCAP 1095/1	0	3.54562	0.334821	36.4386	0	1.87444	0.139922	0	0.261815	0	32.5069	0.93988	1.48929	0	0	0	0.185669	0	2.01852	0	0.808105	0	0	1.5899	0	0.608057	0.291903	0	0.195062	0	0.363842	0	0	0.119021	0.144918	0	0.595609	0.56201	13.0764	0	0	0	0.228983	1.68075	42.5952	57.4048	16.762
109	Bacillariophyceae	Achnanthes sp. CCAP 1095/2	0	1.32143	0.427503	32.5897	0.192203	1.20547	0	0	0	0.103219	41.4307	4.4298	2.42977	0	0	0	0.155291	0	0.999332	0	0.86412	0	0.126173	0.454883	0	0.974351	0.424677	0	0.190613	0	0.530294	0	0	0	0.186814	0	1.43799	0.301528	8.12228	0	0	0	0.105358	0.996511	35.7363	64.2637	16.643
110	Dinophyceae	Amphidinium carterae CCAP 1102/3	0	0.355217	0	20.1141	0	1.26674	1.95481	0.466859	0.595074	0.169824	0.710822	1.59106	1.16862	0	0	0	0	0	0	0	0	0	0	0	0	1.22937	0.239148	0	0.288268	0	35.5977	0.723573	0	0	0	0	0	0	15.3377	0	0	0	0.608402	17.5827	24.7528	75.2472	18.6938
111	Porphyridiophyceae	Porphyridium purpureum CCAP 1380/1A	0	0	0	28.8755	0.160537	7.07802	0	0	0	0	0.198745	4.019	0.209941	0	0	0	0	0	0	0	0	0	0	0	0	23.7235	0.948107	0	0	0	0	0	0.423388	0	3.57499	0	24.4295	0	6.35882	0	0	0	0	0	36.114	63.886	18.1126
112	Porphyridiophyceae	Porphyridium purpureum CCAP 1380/3	0	0	0	38.3398	0	0.862997	0	0	0	0	0.283857	1.58811	0.782129	0	0	0	0	0	0	0	0	0.127273	0	0	0	10.5909	0.41948	0	0	0	0	0	0.58715	0	2.00361	0	25.8586	0	18.5561	0	0	0	0	0	39.2028	60.7972	18.1651
113	Porphyridiophyceae	Porphyridium marinum CCAP 1380/10	0	0	0	34.7994	0.120593	2.1251	0	0	0	0	0.179642	4.24429	0.601704	0.111181	0	0	0	0	0	0	0	0	0	0	0	19.0309	0.498309	0	0	0	0	0	0.971468	0	3.13763	0	24.775	0	9.40475	0	0	0	0	0	37.0451	62.9549	18.0672
114	Rhodellophyceae	Rhodella maculata CCAP 1388/2	0	0	0	34.23	0	1.06195	0	0	0	0	3.47043	0.86685	4.77601	0	0	0	0	0	0	0	0	0	0	0	0	0.914755	0.209462	0	0	0	0	0	0.621663	0	1.04403	0	28.376	0	24.4288	0	0	0	0	0	35.2919	64.7081	18.3354
115	Rhodellophyceae	Rhodella violacea CCAP 1388/5	0	0.143722	0	35.3683	0.120618	3.22584	0	0	0	0	3.0362	1.59956	5.32217	0	0	0	0	0	0	0	0	0	0	0	0	3.39517	0.409456	0	0	0	0	0	1.28394	0	2.11778	0	24.4239	0	19.5533	0	0	0	0	0	38.8585	61.1415	18.1725
116	Rhodellophyceae	Rhodella violaceae CCAP 1388/6	0	0.159988	0	34.0887	0	1.1628	0.457385	0.218061	0.169615	0	2.60342	1.97457	5.1922	0	0	0	0	0	0	0	0	0	0	0	0	0.904083	0.582185	0	0	0	0	0	0.60591	0	2.51249	0	24.9046	0	24.464	0	0	0	0	0	36.2565	63.7435	18.3375
117	Porphyridiophyceae	Timspurckia oligopyrenoides CCAP 1393/1	0	0	0	41.7562	0.128919	1.05977	0	0	0	0.170313	0.140602	2.14691	1.64028	0	0	0	0	0	0	0	0	0	0	0	0	11.98	0.30302	0.155837	0	0	0	0	0.353628	0	2.71009	0	20.1745	0	17.2799	0	0	0	0	0	42.9449	57.0551	17.9677
Data are mean values (mol%) obtained from biological reps for the given n value. SD values given where n=1 were from triplicate machine reps/assays.
These data are in order of CCAP accession. A cut-off of 0.1% has been applied to the FA compositional data.
Mean RSD relative standard deviation: mean of SD expressed as a percentage of the datum for all FA >1% total FA for a given strain.
Omega-3/-6 ratio refers to ≥C18 PUFA and %Omega-3 refers to all omega-3 FA.
[truncated: 6 more columns]
