# Supplementary material for: Unlocking nature’s treasure-chest: screening for oleaginous algae
Source: Sci Rep. 2015 Jul 23;5:9844. doi: 10.1038/srep09844 (PMC5378892; doi:10.1038/srep09844)
Supplement: Supplementary Information [file srep09844-s8.xls]

## Sheet: Value FA production (area%)
	Dataset S7. Value FA production.		TFA content			Total omega-3 FA								EPA								DHA								SDA								GLA
						Composition		Content in biomass		Yield		Productivity		Composition		Content in biomass		Yield		Productivity		Composition		Content in biomass		Yield		Productivity		Composition		Content in biomass		Yield		Productivity		Composition		Content in biomass		Yield		Productivity
No.	Strain	Accession	(%DW)	SD	n	(%Area)	SD	(%DW)	SD	(g l-1)	SD	(g l-1d-1)	SD	(%Area)	SD	(%DW)	SD	(g l-1)	SD	(g l-1d-1)	SD	(%Area)	SD	(%DW)	SD	(g l-1)	SD	(g l-1d-1)	SD	(%Area)	SD	(%DW)	SD	(g l-1)	SD	(g l-1d-1)	SD	(%Area)	SD	(%DW)	SD	(g l-1)	SD	(g l-1d-1)	SD
1	Dunaliella primolecta	CCAP 11/34	31.9194	2.82431	3	8.61966	0.681744	2.76375	0.465928	0.00703414	0.000924481	0.000468943	6.16321e-05	0.0263861	0.000768547	0.00841455	0.000636912	2.14825e-05	1.49845e-06	1.43217e-06	9.98967e-08	0.367518	0.101688	0.115426	0.0237041	0.000296612	7.13349e-05	1.97741e-05	4.75566e-06	0.0389091	0.0339	0.0118001	0.0102344	3.08582e-05	2.67302e-05	2.05722e-06	1.78201e-06	0.12288	0.00527246	0.0393073	0.00506455	0.000100128	9.21056e-06	6.67521e-06	6.14037e-07
2	Dunaliella maritima	CCAP 19/1	13.7161	14.5982	3	10.86	5.39565	1.33622	1.29327	0.00294326	0.00226357	0.000151275	0.000166128	0	0	0	0	0	0	0	0	0.113442	0.116374	0.0257124	0.0394095	5.22577e-05	7.5336e-05	3.08956e-06	4.83655e-06	0.123979	0.140522	0.00865423	0.00656648	2.32776e-05	2.14295e-05	9.03723e-07	6.55559e-07	0.513915	0.409416	0.0369107	0.00975005	9.30974e-05	2.86343e-05	3.80616e-06	9.65107e-07
3	Dunaliella bioculata	CCAP 19/4	7.27118	0.674714	3	31.5625	2.00588	2.29937	0.308534	0.00945316	0.00100446	0.000590822	6.27786e-05	0	0	0	0	0	0	0	0	0	0	0	0	0	0	0	0	0.543297	0.0478383	0.0394883	0.00496671	0.000162433	1.65156e-05	1.01521e-05	1.03222e-06	2.14739	0.0707551	0.15631	0.0176087	0.000642864	5.40221e-05	4.0179e-05	3.37638e-06
4	Dunaliella tertiolecta	CCAP 19/6B	8.79451	0.635874	3	31.8642	0.99553	2.80051	0.186935	0.0105347	0.000977687	0.000658419	6.11055e-05	0	0	0	0	0	0	0	0	0	0	0	0	0	0	0	0	0.643509	0.0824451	0.0563537	0.00527212	0.000211042	1.27417e-06	1.31902e-05	7.96358e-08	2.29675	0.138119	0.202221	0.0228472	0.000759562	8.2069e-05	4.74726e-05	5.12931e-06
5	Dunaliella polymorpha	CCAP 19/7A	8.12521	0.279953	3	26.5465	2.00029	2.16069	0.237629	0.00861378	0.000882777	0.000538361	5.51736e-05	0	0	0	0	0	0	0	0	0	0	0	0	0	0	0	0	0.494496	0.0472833	0.0402592	0.00509859	0.000160465	1.89574e-05	1.0029e-05	1.18484e-06	2.18499	0.0869319	0.177646	0.0119707	0.000708307	4.12789e-05	4.42692e-05	2.57993e-06
6	Dunaliella quartolecta	CCAP 19/8	6.45986	0.239603	3	24.2707	4.11694	1.5617	0.207434	0.00753208	0.000812024	0.000470755	5.07515e-05	0	0	0	0	0	0	0	0	0	0	0	0	0	0	0	0	0.411908	0.101836	0.0264634	0.00557859	0.000127452	2.34408e-05	7.96575e-06	1.46505e-06	1.74032	0.189866	0.112139	0.00826353	0.000541334	2.63864e-05	3.38334e-05	1.64915e-06
7	Dunaliella quartolecta	CCAP 19/9	7.92586	0.48278	3	26.2771	1.03259	2.08157	0.126878	0.0088266	0.000988901	0.00058844	6.59267e-05	0	0	0	0	0	0	0	0	0	0	0	0	0	0	0	0	0.514777	0.0518543	0.0408014	0.0048697	0.000173046	2.70884e-05	1.15364e-05	1.80589e-06	2.28346	0.0959533	0.180933	0.0124515	0.000767387	9.1752e-05	5.11591e-05	6.1168e-06
8	Dunaliella salina	CCAP 19/12	5.17389	0.320491	3	10.2243	3.10257	0.532184	0.173106	0.0021455	0.00084415	0.000143034	5.62766e-05	0	0	0	0	0	0	0	0	0	0	0	0	0	0	0	0	0.182118	0.120518	0.00947957	0.00636128	3.64806e-05	2.42537e-05	2.43204e-06	1.61691e-06	0.81557	0.235063	0.0424657	0.0133412	0.000171044	6.5208e-05	1.1403e-05	4.3472e-06
9	Dunaliella polymorpha	CCAP 19/14	6.89234	0.461824	3	35.0054	1.77686	2.41681	0.270992	0.0112426	0.00118341	0.000803042	8.45293e-05	0	0	0	0	0	0	0	0	0	0	0	0	0	0	0	0	0.567247	0.0478127	0.0391797	0.00534497	0.000182111	2.22708e-05	1.30079e-05	1.59077e-06	2.29097	0.0811904	0.158131	0.0160901	0.000735924	7.39427e-05	5.2566e-05	5.28162e-06
10	Dunaliella tertiolecta	CCAP 19/22	7.52756	0.117648	3	22.0793	2.08815	1.66324	0.176257	0.00836323	0.000801248	0.00044017	4.21709e-05	0	0	0	0	0	0	0	0	0	0	0	0	0	0	0	0	0.341392	0.0486732	0.0257241	0.00392894	0.000129326	1.8748e-05	6.80664e-06	9.86735e-07	1.82221	0.164062	0.137272	0.0140484	0.00069016	6.20127e-05	3.63242e-05	3.26382e-06
11	Dunaliella tertiolecta	CCAP 19/27	12.5084	0.623527	3	42.9005	0.609644	5.36555	0.262111	0.00791305	0.00104646	0.000395653	5.2323e-05	0	0	0	0	0	0	0	0	0	0	0	0	0	0	0	0	1.19918	0.0652936	0.149746	0.00288532	0.00022062	2.47394e-05	1.1031e-05	1.23697e-06	2.84047	0.017694	0.355366	0.0197649	0.000524869	7.93606e-05	2.62434e-05	3.96803e-06
12	Dunaliella salina	CCAP 19/30	8.90437	0.384267	3	35.602	3.74374	3.1648	0.273127	0.0115729	0.00209229	0.000723306	0.000130768	0	0	0	0	0	0	0	0	0	0	0	0	0	0	0	0	0.731555	0.169096	0.0648754	0.0131535	0.000239245	7.41958e-05	1.49528e-05	4.63724e-06	2.51522	0.181542	0.223993	0.0193426	0.000815037	0.00010435	5.09398e-05	6.52186e-06
13	Haematococcus pluvialis	CCAP 34/1F	26.4501	3.17442	3	21.3077	1.15216	5.66027	0.966115	0.020079	0.00470253	0.000573686	0.000134358	0.717861	0.0273872	0.189305	0.0161205	0.0006688	0.000102528	1.91086e-05	2.92936e-06	0	0	0	0	0	0	0	0	1.19038	0.0568829	0.315972	0.0516988	0.0011202	0.000253758	3.20056e-05	7.25024e-06	0.476311	0.0380509	0.126786	0.024712	0.000450225	0.000115562	1.28636e-05	3.30178e-06
14	Haematococcus pluvialis	CCAP 34/6	36.4373	10.556	3	18.3126	2.52775	6.80051	2.81203	0.0297785	0.00561008	0.000833238	0.000190431	0.921356	0.255888	0.34232	0.163393	0.00146845	0.000329927	4.10424e-05	1.05463e-05	0	0	0	0	0	0	0	0	1.50892	0.287913	0.566676	0.270337	0.00242522	0.000335543	6.77545e-05	1.22124e-05	1.91932	0.193091	0.685913	0.124078	0.00325983	0.00119403	9.16904e-05	3.65475e-05
15	Tetraselmis verrucosa	CCAP 66/6	11.7233	2.4211	3	22.8816	1.4688	2.66451	0.457379	0.0138724	0.00395227	0.000554895	0.000158091	3.32108	0.165146	0.38688	0.0649725	0.00201748	0.000585421	8.06994e-05	2.34168e-05	0	0	0	0	0	0	0	0	1.21369	0.0198559	0.142289	0.0297187	0.000744611	0.000241448	2.97844e-05	9.65793e-06	0.412095	0.0391494	0.0477426	0.00661336	0.000247896	6.37028e-05	9.91585e-06	2.54811e-06
16	Tetraselmis gracilis	CCAP 66/13	5.00479	0.15566	3	29.4364	1.58584	1.47159	0.0321663	0.00684603	0.00100627	0.000326002	4.79175e-05	6.2366	0.84615	0.31144	0.0353822	0.00143387	7.81339e-05	6.82793e-05	3.72066e-06	0	0	0	0	0	0	0	0	2.45604	0.222529	0.122819	0.0102159	0.000576142	0.000133646	2.74353e-05	6.36411e-06	0.430035	0.0942916	0.021435	0.00410388	9.82013e-05	1.1367e-05	4.67625e-06	5.41284e-07
17	Tetraselmis apiculata	CCAP 66/15	17.9537	3.40308	3	17.6339	1.79071	3.159	0.633392	0.0177821	0.00277444	0.000808279	0.000126111	2.23048	0.19639	0.398915	0.072622	0.00224673	0.000307238	0.000102124	1.39654e-05	0	0	0	0	0	0	0	0	1.99433	0.266277	0.356598	0.0746289	0.00200756	0.000334566	9.12525e-05	1.52075e-05	1.01832	0.058898	0.182019	0.0298531	0.00102566	0.000121013	4.66207e-05	5.50058e-06
18	Tetraselmis striata	CCAP 66/16	9.2477	1.21836	3	27.7617	5.98447	2.52076	0.210154	0.0127137	0.000516409	0.000438405	1.78072e-05	5.3676	1.68679	0.482948	0.0849264	0.00242911	0.000314083	8.37626e-05	1.08304e-05	0	0	0	0	0	0	0	0	1.90087	0.50985	0.171953	0.0236841	0.000865981	8.16329e-05	2.98614e-05	2.81493e-06	0.269503	0.0608031	0.0244897	0.00274531	0.000123494	1.02247e-05	4.2584e-06	3.52576e-07
19	Tetraselmis inconspicua	CCAP 66/19C	7.23478	0.625268	3	35.3038	8.70666	2.5802	0.834598	0.0103015	0.00169231	0.00044789	7.35786e-05	5.05297	1.33821	0.368655	0.121676	0.00146885	0.000249288	6.3863e-05	1.08386e-05	0	0	0	0	0	0	0	0	5.39623	1.94713	0.396654	0.175248	0.00156506	0.000438251	6.80463e-05	1.90544e-05	0.622295	0.0560576	0.0451898	0.00721126	0.000185393	3.61081e-05	8.06058e-06	1.56992e-06
20	Tetraselmis chui	CCAP 66/21A	8.40265	2.75599	3	22.7967	2.53032	1.87833	0.440743	0.0114656	0.00255458	0.000521162	0.000116117	5.78852	0.993157	0.477957	0.126987	0.00291252	0.000719643	0.000132387	3.27111e-05	0	0	0	0	0	0	0	0	1.3988	0.183049	0.115118	0.0269428	0.000702363	0.000154054	3.19256e-05	7.00244e-06	0.624697	0.0996523	0.0506724	0.00803867	0.000309894	4.77253e-05	1.40861e-05	2.16933e-06
21	Tetraselmis sp.	CCAP 66/60	19.5287	4.72342	3	13.7033	3.76019	2.56016	0.0902941	0.0192054	0.0035435	0.000835018	0.000154065	2.14119	0.539056	0.401273	0.00773142	0.00301135	0.000548539	0.000130928	2.38495e-05	0	0	0	0	0	0	0	0	0.729161	0.25796	0.134393	0.010558	0.00100019	0.000119958	4.34867e-05	5.21556e-06	0.359967	0.0943105	0.0675561	0.00644404	0.000509316	0.000124047	2.21442e-05	5.39333e-06
22	Tetraselmis sp.	CCAP 66/62	5.23398	1.22175	3	22.2126	1.02319	1.15843	0.254353	0.00705062	0.00217165	0.000251808	7.7559e-05	5.33412	0.0450329	0.27945	0.0666327	0.00170726	0.000575287	6.09737e-05	2.0546e-05	0	0	0	0	0	0	0	0	1.74093	0.236797	0.0894456	0.0138345	0.000540486	0.000127255	1.93031e-05	4.54481e-06	0.873502	0.224208	0.044078	0.00588988	0.000263836	4.30575e-05	9.42273e-06	1.53777e-06
23	Pyramimonas spinifera	CCAP 67/18	4.42958	0.412657	3	28.0698	1.95135	1.24578	0.169079	0.00358068	0.00101108	0.000238712	6.74053e-05	0.0450919	0.0781015	0.00195191	0.0033808	5.98584e-06	1.03678e-05	3.99056e-07	6.91186e-07	1.87922	0.207942	0.0834831	0.0138828	0.000240814	7.44275e-05	1.60543e-05	4.96183e-06	1.7155	0.0860632	0.0758901	0.00628693	0.000216955	5.13247e-05	1.44637e-05	3.42165e-06	0.0904194	0.0327264	0.00401246	0.00145872	1.17388e-05	5.49709e-06	7.8259e-07	3.66473e-07
24	Pycnococcus provasolii	CCAP 190/1	15.0079	1.90037	3	34.5509	1.66442	5.18604	0.702814	0.0118649	0.00173803	0.000741554	0.000108627	0.0769858	0.00955684	0.011514	0.00158037	2.64887e-05	4.99874e-06	1.65555e-06	3.12421e-07	5.31141	0.44793	0.797906	0.126426	0.00182334	0.000290672	0.000113959	1.8167e-05	10.2869	0.722685	1.54024	0.17546	0.00352057	0.000405539	0.000220036	2.53462e-05	1.03832	0.0131489	0.155971	0.0215509	0.000357586	5.92406e-05	2.23491e-05	3.70254e-06
25	Chlorella stigmatophora*	CCAP 211/20	30.7106	2.99013	3	10.0702	0.35645	3.08551	0.186124	0.0102923	0.000140382	0.00049011	6.68487e-06	1.37373	0.0990795	0.419906	0.00919201	0.00140299	6.31825e-05	6.68091e-05	3.00869e-06	0.344566	0.0389598	0.105403	0.0102717	0.000351762	3.16347e-05	1.67506e-05	1.50642e-06	0.273761	0.0361665	0.0835439	0.00732396	0.000279291	2.92759e-05	1.32996e-05	1.39409e-06	0.0773385	0.00998343	0.0235553	0.000967833	7.89157e-05	8.34051e-06	3.75789e-06	3.97167e-07
26	Chlorella vulgaris	CCAP 211/21A	51.7628	4.15246	3	17.8752	0.246783	9.24597	0.621722	0.0418243	0.00338865	0.00190111	0.000154029	0	0	0	0	0	0	0	0	0.019161	0.00164291	0.00992352	0.00123569	4.49804e-05	7.00368e-06	2.04457e-06	3.18349e-07	0.00464684	0.000360093	0.00240819	0.000302942	1.09131e-05	1.68289e-06	4.96052e-07	7.6495e-08	0.0094873	0.000650404	0.00489674	0.000260417	2.21693e-05	1.93466e-06	1.00769e-06	8.7939e-08
27	Chloroidium saccharophilum	CCAP 211/27	20.9369	1.99859	3	13.8743	2.07377	2.87722	0.139993	0.0107041	0.000701552	0.000382289	2.50554e-05	0	0	0	0	0	0	0	0	0.00666822	0.0115497	0.00150322	0.00260365	6.06298e-06	1.05014e-05	2.16535e-07	3.7505e-07	0	0	0	0	0	0	0	0	0	0	0	0	0	0	0	0
28	Chlorella spaerckii*	CCAP 211/29A	18.8448	4.61333	3	5.40576	3.65656	1.11807	0.823238	0.00438058	0.00346946	0.000151054	0.000119637	0.485797	0.342735	0.101648	0.0789567	0.000402166	0.00033849	1.38678e-05	1.16721e-05	0.294291	0.260122	0.0621882	0.0539861	0.00024701	0.000214228	8.5176e-06	7.38719e-06	0.403848	0.201083	0.0713835	0.0229957	0.000247065	9.58642e-05	8.5195e-06	3.30566e-06	0.0512274	0.0446668	0.0108682	0.00941372	4.33245e-05	3.78946e-05	1.49395e-06	1.30671e-06
29	Chlorella sp.*	CCAP 211/53	24.4541	1.2216	3	11.9695	1.88017	2.92303	0.456049	0.0127365	0.00180654	0.000509462	7.22616e-05	0	0	0	0	0	0	0	0	0.134778	0.0102519	0.0328885	0.00143021	0.000143688	9.31079e-06	5.74753e-06	3.72432e-07	2.90767	0.556855	0.709607	0.132374	0.00308577	0.000496757	0.000123431	1.98703e-05	0.069035	0.0141642	0.016923	0.00392867	7.4052e-05	1.81532e-05	2.96208e-06	7.26127e-07
30	Chlorella vulgaris	CCAP 211/75	29.9286	9.16005	3	16.5882	0.117908	4.9604	1.50181	0.0169496	0.00940282	0.000770437	0.000427401	0	0	0	0	0	0	0	0	0.0620576	0.0157511	0.018017	0.00567912	6.18667e-05	3.96366e-05	2.81212e-06	1.80166e-06	0	0	0	0	0	0	0	0	0	0	0	0	0	0	0	0
31	Dictyosphaerium ehrenbergianum	CCAP 222/1A	17.3014	2.26611	3	23.0379	3.89908	3.92701	0.113136	0.0114015	0.00201862	0.00053266	5.27326e-05	0	0	0	0	0	0	0	0	0	0	0	0	0	0	0	0	2.85745	0.118158	0.495934	0.0823422	0.00145633	0.000463266	6.72986e-05	1.37519e-05	5.94665	0.890517	1.04218	0.278385	0.00307319	0.00123753	0.000141318	4.18345e-05
32	Dictyosphaerium ehrenbergianum	CCAP 222/1C	11.097	2.29418	3	45.6788	5.57681	4.98647	0.534268	0.022956	0.00245959	0.000998089	0.000106939	0	0	0	0	0	0	0	0	0.00704627	0.0122045	0.000907076	0.0015711	4.17587e-06	7.23283e-06	1.8156e-07	3.14471e-07	0.00469503	0.00813202	0.000559223	0.000968603	2.57448e-06	4.45913e-06	1.11934e-07	1.93875e-07	0	0	0	0	0	0	0	0
33	Mucidosphaerium pulchellum	CCAP 222/2A	7.83341	0.261073	3	52.7945	0.460095	4.13494	0.110189	0.00964659	0.000534036	0.000332641	1.8415e-05	0	0	0	0	0	0	0	0	0	0	0	0	0	0	0	0	1.08907	0.096209	0.0854747	0.0102004	0.000199788	2.97368e-05	6.88923e-06	1.02541e-06	0	0	0	0	0	0	0	0
34	Mucidosphaerium pulchellum	CCAP 222/2B	11.1158	1.23145	3	27.1444	0.699011	3.02256	0.404471	0.00185739	0.00160758	7.73912e-05	6.69826e-05	0	0	0	0	0	0	0	0	0	0	0	0	0	0	0	0	0	0	0	0	0	0	0	0	0	0	0	0	0	0	0	0
35	Mucidosphaerium pulchellum	CCAP 222/2C	11.4822	0.428169	3	38.7598	1.48603	4.44753	0.132804	0.00689084	0.0015209	0.000287118	6.33709e-05	0	0	0	0	0	0	0	0	0.0238789	0.0211727	0.00272626	0.0023895	4.0045e-06	3.83894e-06	1.66854e-07	1.59956e-07	2.37768	0.323177	0.27244	0.0325836	0.000427746	0.000131051	1.78228e-05	5.46047e-06	1.899	0.214568	0.218555	0.0321191	0.000331337	2.93834e-05	1.38057e-05	1.22431e-06
36	Heynigia dictyosphaerioides	CCAP 222/2D	9.76472	0.777304	3	31.5414	1.58565	3.08598	0.371382	0.00781852	0.000755039	0.000339935	3.28278e-05	0	0	0	0	0	0	0	0	0.00869436	0.0150591	0.00092301	0.0015987	2.32445e-06	4.02606e-06	1.01063e-07	1.75046e-07	0	0	0	0	0	0	0	0	0	0	0	0	0	0	0	0
37	Dictyosphaerium tetrachotomum	CCAP 222/4	14.7163	0.902676	3	40.0564	3.30633	5.87749	0.263225	0.0143766	0.00558816	0.000718831	0.000279408	0	0	0	0	0	0	0	0	0	0	0	0	0	0	0	0	0	0	0	0	0	0	0	0	0	0	0	0	0	0	0	0
38	Dictyosphaerium sphagnale	CCAP 222/13	6.09052	1.28379	3	46.2402	3.89468	2.84899	0.829933	0.00624967	0.00352031	0.000271725	0.000153057	0	0	0	0	0	0	0	0	0	0	0	0	0	0	0	0	0	0	0	0	0	0	0	0	0.0119936	0.0207735	0.0008786	0.00152178	2.39624e-06	4.1504e-06	1.04184e-07	1.80452e-07
39	Desmodesmus elegans	CCAP 258/8	18.9053	6.19015	3	33.7561	1.65734	6.32622	1.90142	0.0246339	0.0110312	0.00064826	0.000290296	0	0	0	0	0	0	0	0	0	0	0	0	0	0	0	0	4.3313	0.0646276	0.818281	0.266902	0.00320108	0.00151434	8.42391e-05	3.98509e-05	0.836667	0.142459	0.15325	0.0377792	0.000587241	0.000218343	1.54537e-05	5.74586e-06
40	Pseudostichococcus monallantoides	CCAP 364/1	17.4126	2.18142	3	13.9969	1.67746	2.42277	0.256217	0.00479868	0.000475167	0.000218122	2.15985e-05	0.480377	0.0781033	0.0830059	0.0107877	0.000163974	1.49724e-05	7.45336e-06	6.80564e-07	0.0155328	0.0269036	0.00262579	0.004548	5.70584e-06	9.8828e-06	2.59356e-07	4.49218e-07	0.0603465	0.00913232	0.0104413	0.00139314	2.06381e-05	2.16833e-06	9.38096e-07	9.85605e-08	0	0	0	0	0	0	0	0
41	Stichococcus bacillaris	CCAP 379/5	12.1297	2.06426	3	28.8723	3.6091	3.45823	0.254595	0.00509443	0.000447251	0.000212268	1.86354e-05	0.517687	0.0852663	0.0617266	0.00347286	9.10162e-05	8.39728e-06	3.79234e-06	3.49887e-07	0	0	0	0	0	0	0	0	0.253792	0.0233711	0.0304813	0.00253783	4.48565e-05	3.52114e-06	1.86902e-06	1.46714e-07	0	0	0	0	0	0	0	0
42	Stichococcus bacillaris	CCAP 379/35	14.085	0.943781	3	24.5643	1.2567	3.45315	0.12858	0.00846235	0.000113731	0.000302458	1.05405e-05	0.256457	0.00666374	0.0360845	0.00166668	8.84897e-05	4.91061e-06	3.15997e-06	1.17179e-07	0	0	0	0	0	0	0	0	0.20952	0.0223784	0.0293705	0.00108351	7.20673e-05	4.49916e-06	2.57324e-06	1.16094e-07	0.997019	0.0625357	0.140047	0.00239806	0.000343561	1.62807e-05	1.22666e-05	1.4329e-07
43	Monodopsis subterranea	CCAP 848/1	8.35052	1.92955	3	23.0641	0.632747	1.92006	0.412673	0.0117557	0.00139603	0.000783711	9.3069e-05	22.5214	0.577287	1.8758	0.408179	0.0114821	0.00139587	0.000765475	9.30579e-05	0	0	0	0	0	0	0	0	0	0	0	0	0	0	0	0	0.344377	0.0294941	0.0287637	0.00730892	0.000175356	2.34083e-05	1.16904e-05	1.56055e-06
44	Nannochloropsis oculata	CCAP 849/1	33.0258	0.738093	3	7.16727	0.124119	2.36751	0.0875737	0.00699817	0.000304515	0.000538321	2.34243e-05	6.88075	0.115416	2.27283	0.0818529	0.00671831	0.000287724	0.000516793	2.21326e-05	0	0	0	0	0	0	0	0	0.013324	0.000356793	0.00439885	6.05911e-05	1.29995e-05	1.6087e-08	9.99962e-07	1.23746e-09	0.342705	0.0421367	0.112979	0.0113459	0.000333815	3.20611e-05	2.56781e-05	2.46624e-06
45	Nannochloropsis salina	CCAP 849/2	36.8285	4.58447	3	3.08624	0.461784	1.1352	0.209554	0.00309341	0.000854543	0.000162811	4.4976e-05	2.92118	0.468073	1.07524	0.212664	0.00293191	0.000848398	0.000154311	4.46525e-05	0	0	0	0	0	0	0	0	0	0	0	0	0	0	0	0	0.56284	0.0377835	0.207795	0.0333767	0.00056242	0.000118519	2.96011e-05	6.23782e-06
46	Nannochloropsis salina	CCAP 849/3	36.7724	6.47659	3	3.06026	0.345739	1.14015	0.337075	0.00218932	0.00159426	0.000121629	8.85699e-05	2.86893	0.388958	1.07162	0.342638	0.00207463	0.00155803	0.000115257	8.6557e-05	0	0	0	0	0	0	0	0	0.00486721	0.00843026	0.00162376	0.00281243	1.89438e-06	3.28117e-06	1.05243e-07	1.82287e-07	0.387897	0.0405801	0.141252	0.01463	0.000255726	0.000131693	1.4207e-05	7.31631e-06
47	Nannochloropsis salina	CCAP 849/4	36.8385	1.99885	3	3.57752	0.389633	1.31903	0.170062	0.00467815	0.00051009	0.000246219	2.68469e-05	3.45639	0.400803	1.27444	0.172362	0.00451976	0.000524549	0.000237882	2.76079e-05	0	0	0	0	0	0	0	0	0	0	0	0	0	0	0	0	0.373929	0.0245382	0.137886	0.0138163	0.000488995	3.30033e-05	2.57366e-05	1.73701e-06
48	Nannochloropsis gaditana	CCAP 849/5	36.3759	2.38942	3	3.12099	0.297443	1.13069	0.036326	0.00568498	0.000247043	0.000355311	1.54402e-05	3.02054	0.296774	1.09414	0.0371316	0.00550053	0.000221563	0.000343783	1.38477e-05	0	0	0	0	0	0	0	0	0	0	0	0	0	0	0	0	0.252022	0.0316006	0.091216	0.0061728	0.000458165	2.30462e-05	2.86353e-05	1.44039e-06
49	Nannochloropsis gaditana	CCAP 849/6	34.576	1.0891	3	2.16052	0.0294919	0.747101	0.0287976	0.00323166	0.00029138	0.000190098	1.714e-05	2.08056	0.0348098	0.719468	0.0290803	0.00311195	0.000280073	0.000183056	1.64749e-05	0	0	0	0	0	0	0	0	0	0	0	0	0	0	0	0	0.334924	0.00621934	0.115848	0.00579979	0.000501537	5.46285e-05	2.95022e-05	3.21344e-06
50	Nannochloropsis oculata	CCAP 849/7	36.6702	3.38662	3	6.22306	0.252385	2.27713	0.135278	0.00526142	0.00028169	0.000309495	1.657e-05	6.00519	0.258318	2.19706	0.125174	0.00507643	0.000258852	0.000298614	1.52266e-05	0	0	0	0	0	0	0	0	0.00926923	0.00120667	0.00338604	0.000378821	7.8208e-06	8.16141e-07	4.60047e-07	4.80083e-08	0.133241	0.0109465	0.0490649	0.00831206	0.000113321	1.85669e-05	6.66597e-06	1.09217e-06
51	Nannochloropsis oceanica	CCAP 849/8	41.9126	4.0734	3	4.68604	0.852545	1.94103	0.151521	0.00755341	0.000285445	0.000444318	1.67909e-05	4.57148	0.821851	1.89387	0.144827	0.00737096	0.000297012	0.000433586	1.74713e-05	0	0	0	0	0	0	0	0	0.00120565	0.00208825	0.000536012	0.0009284	2.27269e-06	3.93642e-06	1.33688e-07	2.31554e-07	0.128876	0.0127081	0.0537425	0.00369331	0.000210506	2.89428e-05	1.23827e-05	1.70251e-06
52	Nannochloropsis oceanica	CCAP 849/9	43.5769	4.33782	3	4.93191	0.688329	2.12933	0.0713192	0.00703248	0.000901325	0.000390693	5.00736e-05	4.80232	0.683169	2.07301	0.0746087	0.00684726	0.000890685	0.000380403	4.94825e-05	0	0	0	0	0	0	0	0	0.00616487	0.00220699	0.00269527	0.0010884	8.62326e-06	2.42725e-06	4.7907e-07	1.34847e-07	0.215042	0.0423939	0.0925024	0.0083845	0.000305668	4.86892e-05	1.69815e-05	2.70496e-06
53	Nannochloropsis oceanica	CCAP 849/10	53.1564	1.99425	3	4.15604	0.0765694	2.20821	0.0437561	0.00924405	0.00027084	0.000543767	1.59317e-05	4.00995	0.0733181	2.13057	0.0403708	0.00891927	0.000268366	0.000524663	1.57862e-05	0	0	0	0	0	0	0	0	0	0	0	0	0	0	0	0	0.144191	0.00216266	0.0766227	0.00199322	0.000320699	7.7199e-06	1.88646e-05	4.54112e-07
54	Nannochloropsis oceanica	CCAP 211/46	40.0914	2.84332	3	4.1974	0.422795	1.6762	0.103612	0.00676754	0.000624832	0.000422972	3.9052e-05	4.08433	0.416959	1.631	0.103791	0.00658526	0.000619164	0.000411579	3.86977e-05	0	0	0	0	0	0	0	0	0	0	0	0	0	0	0	0	0.128903	0.00745041	0.0515393	0.000921413	0.000207897	9.38533e-06	1.29936e-05	5.86583e-07
55	Nannochloropsis oceanica	CCAP 211/78	42.135	1.2861	3	4.73779	0.287742	1.99565	0.123307	0.00723671	0.000471478	0.000452294	2.94674e-05	4.59864	0.266473	1.93711	0.116074	0.00702541	0.000467133	0.000439088	2.91958e-05	0	0	0	0	0	0	0	0	0.00153456	0.00265794	0.000655882	0.00113602	2.0551e-06	3.55953e-06	1.28444e-07	2.22471e-07	0.158172	0.0115329	0.0665983	0.00435429	0.000241532	1.73804e-05	1.50958e-05	1.08627e-06
56	Eustigmatos vischeri	CCAP 860/7	11.8242	1.23735	3	24.1452	2.12636	2.85994	0.433883	0.00859281	0.0017156	0.000572854	0.000114373	22.2285	1.9034	2.63293	0.395853	0.00791398	0.00159391	0.000527599	0.000106261	0	0	0	0	0	0	0	0	0.097853	0.0167022	0.0116423	0.00272491	3.42897e-05	4.37994e-06	2.28598e-06	2.91996e-07	0.258588	0.0457625	0.030953	0.00841534	9.22637e-05	2.50553e-05	6.15091e-06	1.67035e-06
57	Pleurochrysis dentata	CCAP 904/1	14.3591	3.38667	3	23.7843	3.05786	3.35386	0.437171	0.0104554	0.00149136	0.000615022	8.77269e-05	2.18066	0.440572	0.30713	0.0588349	0.000956743	0.000184316	5.6279e-05	1.08421e-05	5.8645	0.844744	0.825818	0.108625	0.00257385	0.000362929	0.000151403	2.13487e-05	10.0233	1.08088	1.41555	0.182996	0.00441436	0.000644229	0.000259668	3.78958e-05	1.74856	0.0365304	0.250253	0.0536885	0.000781429	0.000183327	4.59664e-05	1.07839e-05
58	Chromulina ochromonoides	CCAP 909/1	8.65536	0.521333	3	38.7765	0.730434	3.3548	0.176342	0.00250771	0.000552788	0.000125386	2.76394e-05	0.388302	0.0342133	0.03372	0.00481291	2.55173e-05	7.86463e-06	1.27586e-06	3.93231e-07	15.4423	0.171058	1.33706	0.0929709	0.00100198	0.000239108	5.0099e-05	1.19554e-05	15.8301	0.340039	1.3694	0.0686859	0.00102327	0.000222926	5.11633e-05	1.11463e-05	0.0349045	0.013719	0.00299622	0.00114463	2.28176e-06	1.21445e-06	1.14088e-07	6.07226e-08
59	Pleurochrysis pseudoroscoffensis	CCAP 913/2	11.2257	1.18812	3	37.7333	0.3593	4.23379	0.418017	0.0130862	0.00189284	0.000817888	0.000118302	4.47396	0.0420483	0.5019	0.0482012	0.00155217	0.000229303	9.70109e-05	1.43315e-05	8.31472	0.232035	0.935217	0.126178	0.00289214	0.00050612	0.000180759	3.16325e-05	10.7445	0.252831	1.20814	0.157404	0.00373536	0.000634734	0.00023346	3.96708e-05	0.131764	0.0157685	0.0149016	0.00326235	4.5857e-05	1.02461e-05	2.86606e-06	6.40381e-07
60	Diacronema vlkianum	CCAP 914/1	9.9808	1.93139	3	35.6618	2.64766	3.59224	0.918463	0.0042163	0.0018983	0.000116088	4.74347e-05	19.3127	1.46982	1.94615	0.501873	0.00228473	0.00103054	6.28769e-05	2.56587e-05	8.95774	0.831975	0.89766	0.215997	0.00105071	0.000471259	2.91078e-05	1.23693e-05	6.57039	1.06027	0.668714	0.21928	0.000791081	0.000390033	2.16013e-05	9.41714e-06	0	0	0	0	0	0	0	0
61	Chrysotila lamellosa	CCAP 918/1	13.7264	1.26536	3	23.7143	3.78085	3.22377	0.257419	0.0156158	0.00242391	0.000918575	0.000142583	0.233926	0.0326326	0.0318419	0.00195599	0.000154525	2.53005e-05	9.08973e-06	1.48827e-06	9.09315	1.58044	1.23589	0.127927	0.00595961	0.000745077	0.000350565	4.38281e-05	6.71374	1.02883	0.912885	0.0630809	0.0044406	0.000816165	0.000261212	4.80097e-05	0.125994	0.0607978	0.0169624	0.0074474	7.77869e-05	1.5137e-05	4.5757e-06	8.90412e-07
62	Isochrysis galbana	CCAP 927/1	16.0384	1.05405	3	34.442	0.257008	5.52569	0.403257	0.0116011	0.00150504	0.000580055	7.52518e-05	0.46855	0.0554681	0.0755092	0.0133442	0.000157682	2.76146e-05	7.88408e-06	1.38073e-06	13.4127	0.184457	2.14994	0.11404	0.00451618	0.000563905	0.000225809	2.81952e-05	8.97536	0.401593	1.44232	0.158426	0.00302575	0.000449717	0.000151287	2.24859e-05	0.0155401	0.0136857	0.0024673	0.00214219	5.55209e-06	4.83434e-06	2.77604e-07	2.41717e-07
63	Isochrysis sp.	CCAP 927/12	12.0671	3.38317	3	27.6183	1.07059	3.35059	1.04821	0.016672	0.0019538	0.000877471	0.000102831	0.260488	0.0311929	0.0320932	0.0129557	0.000158095	3.30394e-05	8.3208e-06	1.73891e-06	11.8688	0.0579758	1.4321	0.40084	0.007154	0.000618223	0.000376526	3.25381e-05	7.70492	0.579793	0.940274	0.328012	0.00465888	0.000711812	0.000245204	3.74638e-05	0.203135	0.0632703	0.0230856	0.00200121	0.000120257	2.95603e-05	6.32933e-06	1.5558e-06
64	Tisochrysis lutea	CCAP 927/14	11.3734	0.610788	3	43.1211	0.968343	4.90822	0.3693	0.0160542	0.000839056	0.00114673	5.99326e-05	0.553566	0.0534053	0.0629384	0.00684313	0.000206726	2.96205e-05	1.47662e-05	2.11575e-06	16.3852	0.33369	1.86481	0.135072	0.00610233	0.000369053	0.000435881	2.63609e-05	16.928	0.18952	1.92537	0.107993	0.00630488	0.000372953	0.000450349	2.66395e-05	0.0293729	0.0277421	0.00337549	0.0032917	1.06337e-05	9.7046e-06	7.59553e-07	6.93186e-07
65	Diacronema lutheri	CCAP 931/7	13.7281	3.93328	3	33.4403	0.943065	4.59188	1.30667	0.00786171	0.00428577	0.000604747	0.000329674	16.4074	1.09655	2.22725	0.522343	0.00378995	0.00193798	0.000291534	0.000149076	11.9373	2.10463	1.67284	0.646867	0.00289416	0.00176563	0.000222627	0.000135818	3.64956	0.511096	0.488654	0.0821411	0.000822292	0.000369294	6.32532e-05	2.84072e-05	0	0	0	0	0	0	0	0
66	Pavlova gyrans	CCAP 940/1B	12.5131	1.13329	3	24.2827	0.72219	3.03435	0.218801	0.00994458	0.00100501	0.000513499	2.21666e-05	14.7017	0.764175	1.83395	0.0782646	0.00600852	0.000469065	0.00031056	6.60093e-06	5.20228	0.385778	0.649557	0.0576001	0.00212596	0.0002019	0.000109871	5.89864e-06	3.74971	0.278635	0.471304	0.0757341	0.00154848	0.000297572	7.96555e-05	1.1014e-05	1.44752	0.123031	0.181007	0.0217733	0.000592446	7.39521e-05	3.05946e-05	2.58379e-06
67	Pavlova pinguis	CCAP 940/2	21.3988	9.86688	3	26.6602	1.92962	5.72632	2.8233	0.0130201	0.00628136	0.000566092	0.000273103	15.5728	0.863639	3.33631	1.59982	0.00759596	0.0035855	0.000330259	0.000155891	5.95664	0.578483	1.28834	0.67311	0.00292443	0.00148425	0.000127149	6.45324e-05	4.23761	0.394151	0.919506	0.487133	0.00208862	0.00107564	9.08094e-05	4.67669e-05	1.16463	0.230358	0.236403	0.0739852	0.000536719	0.000170501	2.33356e-05	7.4131e-06
68	Pavlova salina	CCAP 940/3	20.0082	4.20204	3	25.5873	0.629928	5.12763	1.1484	0.0111028	0.00193832	0.000793055	0.000138451	14.292	0.312367	2.86528	0.649288	0.00620538	0.00111037	0.000443242	7.93124e-05	5.91817	0.100902	1.18435	0.251926	0.0025663	0.000428989	0.000183307	3.0642e-05	4.71097	0.208232	0.944775	0.219703	0.00204284	0.000357334	0.000145917	2.55239e-05	1.29988	0.0722252	0.259048	0.0472721	0.000564283	0.000100786	4.03059e-05	7.19899e-06
69	Pedinella marina*	CCAP 941/1A	9.78378	2.21307	3	39.5449	5.66396	3.95208	1.49859	0.0106019	0.0034482	0.000488737	0.000153782	1.13341	0.110941	0.111835	0.0331228	0.000299772	6.94951e-05	1.38118e-05	3.00227e-06	18.3075	7.54146	1.90235	1.23875	0.00505311	0.00299557	0.000232335	0.000134394	6.18322	0.662713	0.595543	0.0680309	0.00161408	0.000178195	7.46096e-05	9.41004e-06	0	0	0	0	0	0	0	0
70	Pedinella sp.*	CCAP 941/3	13.5476	1.70493	3	30.116	1.45292	4.07656	0.506582	0.00793089	0.000991197	0.000566492	7.07998e-05	0.433452	0.0268248	0.0586746	0.00762909	0.000114222	1.56593e-05	8.15873e-06	1.11852e-06	11.3838	0.545171	1.53813	0.151599	0.0029936	0.000323106	0.000213828	2.3079e-05	5.15408	0.197068	0.697546	0.0828044	0.0013565	0.000155826	9.68928e-05	1.11304e-05	0	0	0	0	0	0	0	0
71	Pleurochrysis dentata	CCAP 944/2	18.4451	4.49274	3	25.9507	2.35813	4.81614	1.35909	0.0150117	0.00339225	0.000652682	0.000147489	1.25671	0.0101603	0.231917	0.0570526	0.000724795	0.000139082	3.15128e-05	6.04705e-06	4.13599	0.188897	0.761127	0.173207	0.00237865	0.00040506	0.00010342	1.76113e-05	11.3625	1.60948	2.12245	0.690308	0.00660168	0.00178819	0.000287029	7.77474e-05	0.267486	0.0857127	0.0511422	0.0244011	0.000157942	6.82959e-05	6.86704e-06	2.96939e-06
72	Prymnesium parvum	CCAP 946/4	16.1414	2.11624	3	28.84	0.244039	4.65275	0.580271	0.0178919	0.00370599	0.000813269	0.000168454	0.510973	0.0645228	0.0825148	0.0145261	0.000317902	7.76425e-05	1.44501e-05	3.52921e-06	14.3415	0.463803	2.31679	0.337269	0.00891302	0.002014	0.000405137	9.15455e-05	7.35283	0.345161	1.18599	0.151604	0.00456201	0.00094981	0.000207364	4.31732e-05	1.07652	0.0697178	0.173128	0.0169513	0.000664752	0.000117343	3.0216e-05	5.33379e-06
73	Prymnesium parvum	CCAP 946/6	26.7119	8.52248	3	32.6018	1.62872	8.63291	2.48157	0.0135928	0.00628051	0.000712137	0.000298965	0.654064	0.117204	0.16806	0.0297436	0.000263656	9.77091e-05	1.37883e-05	4.44061e-06	13.0491	1.5716	3.42041	0.90638	0.00546681	0.00272979	0.000285215	0.000128477	8.75406	0.321891	2.32125	0.681867	0.00361675	0.00153038	0.000189952	7.34608e-05	0.433579	0.0558694	0.112668	0.0246668	0.000177461	7.36481e-05	9.28156e-06	3.42012e-06
74	Isochrysis galbana	CCAP 949/1	11.9467	1.09505	3	23.6083	2.08593	2.83125	0.473348	0.00877328	0.0030739	0.000516075	0.000180817	0.36374	0.0194346	0.0433574	0.00281234	0.000131673	3.16851e-05	7.74544e-06	1.86383e-06	10.7076	0.841391	1.28428	0.211033	0.00396922	0.00135506	0.000233484	7.97097e-05	5.67521	0.797765	0.681548	0.141799	0.00212993	0.000830737	0.00012529	4.88669e-05	0.078396	0.00983239	0.0093095	0.000692659	2.80156e-05	5.34035e-06	1.64797e-06	3.14138e-07
75	Pleurochrysis pseudoroscoffensis	CCAP 961/3	8.28606	1.71696	3	32.1486	4.89098	2.69945	0.819573	0.0113864	0.00405995	0.000642476	0.000217653	3.84762	0.366894	0.318524	0.0685052	0.00136267	0.000442932	7.67943e-05	2.33106e-05	8.65958	0.975102	0.707116	0.0825896	0.00301572	0.000670337	0.000170003	3.30945e-05	8.3221	1.33119	0.704368	0.242955	0.00290831	0.000844421	0.000164412	4.56289e-05	0.829213	0.751964	0.0620388	0.0450871	0.000271405	0.000246376	1.52679e-05	1.35788e-05
76	Pleurochrysis carterae	CCAP 961/4	12.9012	1.27009	3	36.3793	1.44465	4.68163	0.288049	0.0118962	0.000400784	0.000743515	2.5049e-05	3.09736	0.100568	0.399367	0.037376	0.00101425	6.8737e-05	6.33906e-05	4.29606e-06	8.56684	0.624428	1.10135	0.0749078	0.00279991	0.000164575	0.000174994	1.02859e-05	13.1359	0.328813	1.69409	0.161042	0.00430196	0.000290046	0.000268872	1.81278e-05	0.231951	0.0511884	0.0303446	0.00932082	7.67096e-05	2.14225e-05	4.79435e-06	1.33891e-06
77	Chroomonas placoidea	CCAP 978/8	11.0155	1.52854	3	44.4819	1.17924	4.89039	0.573833	0.0166012	0.00303548	0.0011858	0.00021682	7.98149	0.502727	0.874252	0.0656045	0.00296585	0.000442772	0.000211847	3.16266e-05	0.321768	0.205642	0.0333489	0.0195472	0.000110089	6.19715e-05	7.86353e-06	4.42653e-06	11.9153	0.146713	1.31103	0.164679	0.00445445	0.000866922	0.000318175	6.1923e-05	0	0	0	0	0	0	0	0
78	Cyanophora paradoxa	CCAP 981/1	6.39009	0.513231	3	22.7464	0.854306	1.45279	0.114585	0.0010642	0.000217186	2.95611e-05	6.03295e-06	22.1328	0.766547	1.41372	0.111787	0.00103519	0.000208356	2.87553e-05	5.78768e-06	0.149878	0.0187475	0.00960769	0.0016534	7.06826e-06	2.04278e-06	1.96341e-07	5.6744e-08	0.0275076	0.0242441	0.00183845	0.00163838	1.3091e-06	1.13612e-06	3.63638e-08	3.1559e-08	0.811976	0.0177124	0.0518257	0.00305541	3.78459e-05	6.36623e-06	1.05128e-06	1.7684e-07
79	Rhodomonas reticulata	CCAP 995/2	18.9423	3.03465	3	23.212	2.93677	4.45432	1.25555	0.00799549	0.00266141	0.000571106	0.000190101	3.01265	0.301717	0.576418	0.147579	0.00103436	0.000318228	7.38832e-05	2.27306e-05	2.532	0.054698	0.479039	0.0714107	0.000855696	0.000156097	6.11211e-05	1.11498e-05	6.51797	0.869332	1.2518	0.361063	0.00224681	0.00076098	0.000160487	5.43557e-05	0	0	0	0	0	0	0	0
80	Amphora sp.	CCAP 1001/3	8.9469	1.46532	3	11.8581	0.203551	1.06239	0.186665	0.000384007	5.70949e-05	1.03786e-05	1.5431e-06	9.53427	0.240028	0.855273	0.158697	0.000309019	4.85469e-05	8.35187e-06	1.31208e-06	0	0	0	0	0	0	0	0	1.00418	0.0600991	0.0903362	0.0191554	3.26404e-05	6.2047e-06	8.82174e-07	1.67695e-07	0.403828	0.0176837	0.0362936	0.00728557	1.31005e-05	2.18581e-06	3.54069e-07	5.90759e-08
81	Asterionellopsis glacialis	CCAP 1009/4	6.51233	4.78016	3	30.0519	2.94226	2.04516	1.67394	0.00191938	0.00195161	6.28225e-05	3.86199e-05	26.2208	3.33619	1.80798	1.5246	0.00170294	0.00176625	5.53663e-05	3.53846e-05	1.7011	0.117932	0.11383	0.0908253	0.000106276	0.000106819	3.48718e-06	2.05144e-06	0.428545	0.123702	0.0296924	0.0245381	2.8045e-05	2.80996e-05	9.27995e-07	6.05036e-07	0.113452	0.0978594	0.00996993	0.0137303	9.90782e-06	1.48232e-05	2.72697e-07	3.50141e-07
82	Chaetoceros muelleri	CCAP 1010/3	23.8646	2.9019	3	8.55982	0.785991	2.03407	0.199758	0.00666624	0.00256797	0.000444416	0.000171198	5.86703	0.0721742	1.40098	0.182226	0.00460198	0.00192482	0.000306799	0.000128321	0.76999	0.328813	0.179766	0.061815	0.00058568	0.000252732	3.90453e-05	1.68488e-05	1.30787	0.0802282	0.313302	0.053978	0.00102992	0.000458622	6.86615e-05	3.05748e-05	3.43708	0.194779	0.822615	0.133183	0.00269794	0.00116655	0.000179863	7.777e-05
83	Chaetoceros debilis	CCAP 1010/6	3.05066	0.938108	3	29.8571	4.99481	0.885168	0.203033	0.00105876	0.000848501	7.05839e-05	5.65667e-05	26.7367	5.07523	0.793154	0.204596	0.000950785	0.000782821	6.33857e-05	5.21881e-05	0.40089	0.25602	0.0106487	0.00275273	1.02354e-05	6.69612e-06	6.82357e-07	4.46408e-07	0.879554	0.0333076	0.0267653	0.00798256	3.32896e-05	2.60661e-05	2.21931e-06	1.73774e-06	0	0	0	0	0	0	0	0
84	Chaetoceros sp.	CCAP 1010/10	11.7938	0.173194	1	24.8049	0.0626484	2.92538	0.0363657	0.00206824	2.57106e-05	7.38658e-05	9.18235e-07	20.0443	0.0426942	2.36395	0.0298698	0.00167131	2.11179e-05	5.96896e-05	7.54212e-07	0.648217	0.0194961	0.0764582	0.00290205	5.40559e-05	2.05175e-06	1.93057e-06	7.32768e-08	3.10539	0.00134156	0.366244	0.00530996	0.000258934	3.75414e-06	9.24765e-06	1.34077e-07	0.181626	0.00801973	0.021413	0.000710869	1.5139e-05	5.02584e-07	5.40678e-07	1.79494e-08
85	Chaetoceros calcitrans	CCAP 1010/11	17.2801	2.19149	3	17.502	4.13696	2.9742	0.465895	0.00422284	0.00196865	0.000228504	0.000162401	9.99161	2.49593	1.69298	0.238124	0.00239826	0.00110459	0.000128412	8.74705e-05	2.90092	0.709748	0.495519	0.110013	0.000707817	0.0003526	3.90886e-05	3.02976e-05	4.20131	1.05059	0.715445	0.144847	0.0010226	0.000501489	5.60542e-05	4.20343e-05	0.0495297	0.0244202	0.00820283	0.00284315	1.19023e-05	7.3147e-06	6.14793e-07	4.0623e-07
86	Chaetoceros curvisetus	CCAP 1010/12	5.13232	1.46356	2	15.8785	13.7555	1.21883	0.323505	0.00146371	2.15414e-05	9.75809e-05	1.43609e-06	20.3811	0.445203	1.04277	0.275441	0.00125249	1.67739e-05	8.34991e-05	1.11826e-06	2.15102	0.205892	0.108891	0.0209145	0.000132015	7.99871e-06	8.80099e-06	5.33247e-07	0.178635	0.0211132	0.00932264	0.00369804	1.10048e-05	1.68488e-06	7.33654e-07	1.12325e-07	0	0	0	0	0	0	0	0
87	Attheya sp.	CCAP 1010/15	4.87786	0.816641	3	38.3331	2.13899	1.87025	0.328169	0.00111094	3.61497e-05	1.68324e-05	5.47723e-07	30.1437	2.63522	1.4701	0.266861	0.000873161	5.58085e-05	1.32297e-05	8.45583e-07	4.6491	0.436932	0.226245	0.0373682	0.000134684	1.00001e-05	2.04066e-06	1.51516e-07	0.954618	0.165114	0.0470964	0.0144911	2.77316e-05	5.11597e-06	4.20176e-07	7.75147e-08	0	0	0	0	0	0	0	0
88	Cylindrotheca fusiformis	CCAP 1017/2	24.5084	3.09456	3	7.94168	2.61901	1.89355	0.3582	0.00782686	0.00175443	0.000559061	0.000125317	6.65155	2.27198	1.58405	0.315462	0.00654074	0.00148291	0.000467195	0.000105922	0.247806	0.155198	0.057634	0.0279131	0.000238691	0.000116758	1.70494e-05	8.33984e-06	0.607663	0.181069	0.14576	0.0284253	0.000607813	0.0001672	4.34152e-05	1.19428e-05	2.41323	0.140092	0.594322	0.106861	0.0024614	0.000611724	0.000175814	4.36946e-05
89	Cylindrotheca sp.	CCAP 1017/7	6.4651	0.545635	3	15.9337	0.583482	1.03164	0.118021	0.00137823	0.000532362	3.82842e-05	1.47878e-05	9.52287	0.482606	0.617119	0.0805796	0.000821208	0.000306585	2.28113e-05	8.51624e-06	2.8529	0.142518	0.184961	0.0246872	0.000244563	8.55519e-05	6.79342e-06	2.37644e-06	2.48428	0.17155	0.160112	0.00810818	0.000219127	0.000102875	6.08685e-06	2.85764e-06	0.851873	0.165804	0.0555717	0.0142887	7.00073e-05	1.22321e-05	1.94465e-06	3.39782e-07
90	Extubocellulus spinifer	CCAP 1026/2	23.131	2.2795	2	8.3956	7.28669	2.90523	0.129734	0.00661534	0.00103833	0.000735038	0.00011537	9.53883	0.410817	2.20174	0.122411	0.00501656	0.000841623	0.000557396	9.35137e-05	1.39268	0.0567828	0.322788	0.0448805	0.000738904	0.000184564	8.21004e-05	2.05071e-05	0.710672	0.253058	0.16727	0.0747346	0.00038949	0.000212564	4.32767e-05	2.36182e-05	0.27468	0.0791355	0.0644382	0.0245662	0.000149505	7.22923e-05	1.66116e-05	8.03248e-06
91	Navicula pelliculosa	CCAP 1050/9	9.79427	0.367873	3	21.8459	2.17975	2.1345	0.14073	0.000878859	9.60783e-05	6.27756e-05	6.86274e-06	20.3606	1.58027	1.99031	0.0813927	0.000821966	0.000112243	5.87118e-05	8.01734e-06	0.570185	0.496774	0.0548696	0.0480051	2.05102e-05	1.81366e-05	1.46501e-06	1.29547e-06	0	0	0	0	0	0	0	0	0.419102	0.115811	0.0412982	0.012916	1.77778e-05	8.94759e-06	1.26984e-06	6.39113e-07
92	Navicula salincola	CCAP 1050/10	8.07148	1.42089	3	18.2027	2.26549	1.44786	0.0626588	0.00359285	0.000213681	0.000131819	1.3496e-05	14.4607	2.27195	1.14576	0.021598	0.00284212	8.35661e-05	0.000104165	6.93303e-06	2.35529	0.260028	0.187669	0.0111781	0.000465711	3.40816e-05	1.70943e-05	2.00745e-06	1.07016	0.0989649	0.0855217	0.0077908	0.000212156	2.05344e-05	7.79293e-06	1.10656e-06	0.266423	0.00373393	0.0215186	0.00391665	5.34622e-05	1.05845e-05	1.96951e-06	4.82182e-07
93	Nitzschia ovalis	CCAP 1052/12	20.4364	3.24469	3	16.4671	0.929471	3.3493	0.417003	0.00352865	0.00113218	0.000441081	0.000141522	15.3973	0.807472	3.13459	0.417571	0.00330228	0.00106722	0.000412784	0.000133402	0.80798	0.0209294	0.164719	0.0228422	0.000175275	6.58057e-05	2.19094e-05	8.22572e-06	0	0	0	0	0	0	0	0	0.983811	0.0925718	0.19928	0.0192068	0.000209002	6.02088e-05	2.61253e-05	7.5261e-06
94	Nitzschia epithemoides	CCAP 1052/18	19.192	3.42378	3	15.1591	2.01798	2.87643	0.323642	0.00466853	0.000778094	0.00020298	3.38302e-05	13.8705	1.781	2.63405	0.309724	0.00427413	0.000715474	0.000185832	3.11076e-05	0.86974	0.190542	0.163998	0.0242861	0.000267596	6.27726e-05	1.16346e-05	2.72925e-06	0	0	0	0	0	0	0	0	0.628079	0.117379	0.121665	0.0369949	0.000197026	5.96446e-05	8.56637e-06	2.59325e-06
95	Odontella aurita	CCAP 1054/1	4.53797	0.815725	2	21.4198	18.5531	1.60777	0.0237984	0.000330664	0.000176826	2.36188e-05	1.26304e-05	25.636	0.511122	1.28272	0.0122221	0.000263451	0.000139691	1.88179e-05	9.97792e-06	5.92499	0.102624	0.296474	0.00360087	6.09326e-05	3.24456e-05	4.35233e-06	2.31754e-06	0	0	0	0	0	0	0	0	0	0	0	0	0	0	0	0
96	Odontella mobiliensis	CCAP 1054/4	5.45311	0.0254315	1	27.9173	0.0679854	1.52053	0.00181982	0.00243728	6.40543e-06	8.12428e-05	2.13514e-07	23.1887	0.0736492	1.26298	0.00097285	0.00202446	5.66066e-06	6.74819e-05	1.88689e-07	3.16603	0.0156115	0.17244	0.000923126	0.000276405	1.13299e-06	9.21352e-06	3.77665e-08	1.20696	0.00441532	0.0657377	0.000321966	0.000105373	7.20507e-07	3.51243e-06	2.40169e-08	0.21501	0.0198691	0.0117129	0.00111609	1.87767e-05	1.81852e-06	6.25888e-07	6.06174e-08
97	Porosira glacialis	CCAP 1060/2	24.1633	0.715412	3	20.6359	1.85652	4.99174	0.557916	0.00522396	0.00236232	7.82937e-05	1.82827e-05	14.8324	1.10287	3.58831	0.363184	0.00379399	0.00183	5.65785e-05	1.45776e-05	1.78008	0.501025	0.430733	0.124983	0.00041747	9.75489e-05	6.51836e-06	1.30364e-06	3.31531	0.146371	0.801528	0.0541588	0.000850458	0.000420778	1.26407e-05	3.20003e-06	0.172281	0.148535	0.0415011	0.0355402	5.8238e-05	7.36824e-05	7.52443e-07	8.09583e-07
98	Porosira pseudodenticulata	CCAP 1060/4	13.3147	3.76366	3	28.869	7.20571	3.77499	1.1251	0.00505867	0.00168386	7.89022e-05	6.88177e-06	19.2836	2.01923	2.52508	0.515051	0.00362693	0.00192387	5.45151e-05	1.29123e-05	2.893	1.4139	0.370665	0.156219	0.000457915	2.76181e-05	7.50211e-06	1.58352e-06	5.45526	3.66702	0.726669	0.530522	0.000784545	0.000375595	1.37638e-05	8.15623e-06	0.178273	0.1102	0.0233733	0.0139659	4.23247e-05	4.71439e-05	5.67589e-07	4.96182e-07
99	Cyclotella cryptica	CCAP 1070/2	23.5006	3.20618	3	19.7318	0.933852	4.61737	0.401766	0.0116583	0.000777607	0.000777218	5.18405e-05	16.0885	0.83976	3.76366	0.317292	0.00950277	0.0006013	0.000633518	4.00866e-05	1.85731	0.186946	0.435417	0.0605201	0.00109979	0.000145373	7.33192e-05	9.6915e-06	1.3307	0.0415281	0.312334	0.0391838	0.000788135	8.1599e-05	5.25423e-05	5.43993e-06	0.376599	0.0626715	0.0882628	0.0164947	0.000222579	3.77375e-05	1.48386e-05	2.51583e-06
100	Stephanopyxis turris	CCAP 1074/5	6.85455	0.256792	3	27.1455	1.17822	1.85884	0.0297687	0.00154832	0.000561029	5.95508e-05	2.15781e-05	24.7466	1.44749	1.69394	0.0433268	0.00140641	0.000495603	5.40928e-05	1.90616e-05	1.20214	0.168215	0.0823427	0.0114393	6.72642e-05	2.02874e-05	2.58709e-06	7.80283e-07	0.470538	0.103542	0.0324013	0.00798256	2.86785e-05	1.60161e-05	1.10302e-06	6.16005e-07	0.0792889	0.0298371	0.00548519	0.00220875	4.95544e-06	3.0404e-06	1.90594e-07	1.16939e-07
101	Stauroneis simulans	CCAP 1078/1	10.0749	1.1813	3	29.0279	1.61195	2.91705	0.285711	0.00352741	0.000149806	0.000153366	6.51331e-06	23.3131	1.00564	2.34206	0.201541	0.00283354	9.77695e-05	0.000123197	4.25085e-06	2.43164	0.664068	0.243957	0.0712263	0.000294825	7.63087e-05	1.28185e-05	3.31777e-06	0.504727	0.0494897	0.0512392	0.0106313	6.13734e-05	6.23031e-06	2.66841e-06	2.70883e-07	0.315657	0.0872558	0.0324358	0.0121283	3.84405e-05	1.10444e-05	1.67133e-06	4.80193e-07
102	Thalassiosira weissflogii	CCAP 1085/1	15.5213	1.01858	3	17.2729	1.55653	2.67112	0.108319	0.00872727	0.000855314	0.000415584	4.07293e-05	11.4259	0.948538	1.76769	0.0729346	0.00577203	0.00050879	0.000274859	2.42281e-05	2.37642	0.275125	0.367285	0.0275581	0.00120004	0.000138102	5.71446e-05	6.5763e-06	2.73806	0.311841	0.42287	0.0197508	0.00138496	0.000185749	6.59505e-05	8.84519e-06	0.511582	0.0343175	0.0796105	0.010308	0.000258539	2.06037e-05	1.23114e-05	9.81126e-07
103	Chaetoceros simplex	CCAP 1085/3	19.6297	2.96571	3	8.01628	0.0317392	1.57412	0.243669	0.005397	0.00155692	0.000415154	0.000119763	6.50417	0.0499788	1.27576	0.182266	0.00436984	0.00120887	0.000336141	9.29898e-05	0.920176	0.0357353	0.179953	0.0201116	0.000615345	0.000153419	4.73342e-05	1.18014e-05	0.378502	0.106307	0.0763996	0.0339069	0.000267644	0.000153278	2.0588e-05	1.17906e-05	1.06748	0.235954	0.214201	0.0819863	0.000747213	0.000383363	5.74779e-05	2.94894e-05
104	Thalassiosira pseudonana	CCAP 1085/12	21.4429	6.34022	3	21.061	2.47233	4.60883	1.87445	0.00801527	0.00358024	0.000528285	0.00031435	10.3594	1.48293	2.21811	0.76299	0.00386167	0.00150671	0.000250253	0.000136081	2.41958	0.552433	0.516879	0.201067	0.000902306	0.000394661	5.81468e-05	3.39004e-05	7.68238	2.25155	1.73572	0.909365	0.00301115	0.00166251	0.000203502	0.000136591	0.149631	0.106211	0.0324459	0.0236614	5.49236e-05	3.74976e-05	3.74033e-06	2.93231e-06
105	Thalassiosira weissflogii	CCAP 1085/18	12.3481	1.19095	3	17.6354	0.188563	2.17629	0.19023	0.00757506	0.00138782	0.000473441	8.67387e-05	13.44	0.162081	1.65848	0.144286	0.0057724	0.00105468	0.000360775	6.59176e-05	2.48486	0.429316	0.303424	0.0223277	0.00104515	4.46921e-05	6.53216e-05	2.79326e-06	0.833666	0.264267	0.10504	0.0417883	0.000373061	0.000175992	2.33163e-05	1.09995e-05	0.0770447	0.0223198	0.00968961	0.00363746	3.43413e-05	1.5551e-05	2.14633e-06	9.71935e-07
106	Thalassiosira rotula	CCAP 1085/20	4.01849	0.537046	2	13.8898	12.1391	0.843437	0.204631	0.00120671	0.000197112	8.0447e-05	1.31408e-05	12.3268	1.12254	0.498366	0.11131	0.000713573	0.000102595	4.75715e-05	6.83965e-06	1.39133	0.0985911	0.0561753	0.011434	8.04983e-05	9.9566e-06	5.36655e-06	6.63773e-07	5.91125	1.10531	0.240511	0.0761627	0.000343058	8.19421e-05	2.28706e-05	5.4628e-06	0.16852	0.0358768	0.0068683	0.00234673	9.78673e-06	2.58818e-06	6.52449e-07	1.72545e-07
107	Thalassiosira rotula	CCAP 1085/22	1.05353	0.165657	3	5.12487	1.2576	0.0551517	0.0215652	8.58162e-05	3.94766e-05	5.72108e-06	2.63177e-06	3.61663	0.374175	0.0385052	0.00986902	5.94804e-05	1.86697e-05	3.96536e-06	1.24465e-06	0.122742	0.159762	0.00145322	0.00194464	2.34817e-06	3.23505e-06	1.56545e-07	2.1567e-07	0.219335	0.2332	0.00256266	0.00283293	4.0823e-06	4.71342e-06	2.72154e-07	3.14228e-07	0	0	0	0	0	0	0	0
108	Achnanthes sp.	CCAP 1095/1	12.4542	1.18858	3	17.318	0.678993	2.15559	0.20781	0.0025681	0.000696918	0.000102724	2.78767e-05	13.9358	0.591615	1.73808	0.21791	0.00207701	0.000607229	8.30803e-05	2.42892e-05	1.94327	0.372228	0.239211	0.0232675	0.000279839	4.84698e-05	1.11935e-05	1.93879e-06	0.353853	0.0920709	0.0433862	0.00714703	5.02458e-05	6.51188e-06	2.00983e-06	2.60475e-07	0.286352	0.005237	0.0356667	0.00355973	4.26423e-05	1.22927e-05	1.70569e-06	4.91707e-07
109	Achnanthes sp.	CCAP 1095/2	13.8509	7.34916	3	11.004	3.41088	1.69119	1.15984	0.00132226	0.00104215	2.00343e-05	1.57902e-05	8.58994	2.50041	1.31229	0.890576	0.00102451	0.000803971	1.55229e-05	1.21814e-05	1.14791	0.55166	0.1857	0.138639	0.000146954	0.00012001	2.22658e-06	1.81834e-06	0.512761	0.163709	0.0790407	0.054862	6.18615e-05	4.92621e-05	9.37296e-07	7.46395e-07	0.412185	0.0392681	0.0589363	0.0345585	4.52061e-05	3.30084e-05	6.84941e-07	5.00127e-07
110	Amphidinium carterae	CCAP 1102/3	13.7999	2.10183	3	67.4941	0.745153	9.3244	1.52382	0.00460004	0.00118112	0.000230002	5.90559e-05	15.1	0.567067	2.09168	0.399925	0.00102982	0.000266609	5.1491e-05	1.33305e-05	18.798	0.4711	2.5885	0.340846	0.00127565	0.000301595	6.37824e-05	1.50797e-05	32.0264	0.748417	4.42778	0.755053	0.00218809	0.000590838	0.000109405	2.95419e-05	0.216684	0.0350411	0.0298812	0.00609123	1.5123e-05	6.14787e-06	7.5615e-07	3.07393e-07
111	Porphyridium purpureum	CCAP 1380/1A	6.5522	1.46206	3	6.68404	0.949706	0.428723	0.043132	0.00236826	0.000226758	9.10869e-05	8.72146e-06	6.68404	0.949706	0.428723	0.043132	0.00236826	0.000226758	9.10869e-05	8.72146e-06	0	0	0	0	0	0	0	0	0	0	0	0	0	0	0	0	0.917806	0.144689	0.0614619	0.0218881	0.000337984	0.000119328	1.29994e-05	4.58955e-06
112	Porphyridium purpureum	CCAP 1380/3	4.76269	0.217231	3	19.0697	0.798288	0.908595	0.0649288	0.00293489	0.000367478	0.000172641	2.16163e-05	18.8054	0.812336	0.895885	0.062348	0.00289339	0.000352528	0.000170199	2.07369e-05	0	0	0	0	0	0	0	0	0	0	0	0	0	0	0	0	0.391461	0.0162858	0.0186307	0.000778769	6.07299e-05	1.18919e-05	3.57235e-06	6.99521e-07
113	Porphyridium marinum	CCAP 1380/10	6.3038	1.33124	3	9.92212	0.933806	0.626399	0.150293	0.00386164	0.00026202	0.000128721	8.73401e-06	9.84173	0.941405	0.621239	0.149069	0.0038302	0.000264803	0.000127673	8.82677e-06	0	0	0	0	0	0	0	0	0	0	0	0	0	0	0	0	0.480044	0.0241524	0.0303152	0.00699088	0.000187355	1.54815e-05	6.24516e-06	5.16051e-07
114	Rhodella maculata	CCAP 1388/2	3.37266	1.18639	3	25.0086	1.60123	0.854504	0.337923	0.00333622	0.00111922	0.000128316	4.30471e-05	25.0086	1.60123	0.854504	0.337923	0.00333622	0.00111922	0.000128316	4.30471e-05	0	0	0	0	0	0	0	0	0	0	0	0	0	0	0	0	0.197613	0.0319882	0.00646335	0.00181533	2.58568e-05	8.30007e-06	9.94493e-07	3.19233e-07
115	Rhodella violacea	CCAP 1388/5	5.91104	0.292263	3	20.6148	1.30296	1.21735	0.0705754	0.00757674	0.00119377	0.000291413	4.59143e-05	20.4907	1.28344	1.2101	0.0713831	0.00753304	0.00120332	0.000289732	4.62814e-05	0	0	0	0	0	0	0	0	0	0	0	0	0	0	0	0	0.39516	0.0342766	0.0233816	0.00268002	0.000146686	3.64828e-05	5.64176e-06	1.40319e-06
116	Rhodella violaceae	CCAP 1388/6	2.23931	0.370867	3	25.7153	2.01395	0.571698	0.06585	0.00855108	0.00113232	0.000316707	4.19379e-05	25.7153	2.01395	0.571698	0.06585	0.00855108	0.00113232	0.000316707	4.19379e-05	0	0	0	0	0	0	0	0	0	0	0	0	0	0	0	0	0.5635	0.0234762	0.0126762	0.00257886	0.000190015	4.3294e-05	7.03761e-06	1.60348e-06
117	Timspurckia oligopyrenoides	CCAP 1393/1	2.77108	0.220038	3	18.0242	1.45385	0.498055	0.0321253	0.00365816	0.000177612	0.000121939	5.92041e-06	17.989	1.49836	0.497084	0.0336728	0.00365007	0.000163786	0.000121669	5.45953e-06	0	0	0	0	0	0	0	0	0	0	0	0	0	0	0	0	0.2905	0.023411	0.00807879	0.00121519	5.95984e-05	1.09387e-05	1.98661e-06	3.64624e-07
Data are mean values obtained from biological reps for the given n value. SD values given where n=1 were from triplicate machine reps/assays.
*Strains undergoing taxonomic review (see Supplmentary Text S1 online).
